# Supplementary material for: Functional Characterization of Small Alarmone Synthetase and Small Alarmone Hydrolase Proteins from Treponema denticola
Source: Microbiol Spectr. 2023 Jun 8;11(4):e05100-22. doi: 10.1128/spectrum.05100-22 (PMC10434055; doi:10.1128/spectrum.05100-22)
Supplement: Supplemental file 2 — Supplemental material. Download spectrum.05100-22-s0002.xlsx, XLSX file, 0.09 MB [file spectrum.05100-22-s0002.xlsx]

## Sheet:  SAS_tree_sequence
Details of SAS homologues used for phylogenetic tree construction, as shown in Figure 2A.
SAS Family	Protein label on Phylogenetic Tree	Organism	Strain	Protein Accession number	Sequence
DsRel / Trep-SASI / SAS-TPR	Tdent_SASI_TDE1711	Treponema denticola	strain=ATCC 35405	WP_002679418	MLSEDVPWLPKKEKLREVYTSYVPHLNILIVRIEEFLRSIVKITSAPTYKTRVKSFNSYYLKLLKFPPKK DTSDLPVLTDILGVRIICPFLQDINEVERILLKNFKIIEVERKGSERTFREFGYESVHFLLDIPEEFKVG LVLPKNLIFEIQLRTILQDAWAEVEHELVYKSEFSPFDQPLKRKLASINASLSLADIIFQEIRDYQNKLN AELEKRRFEFYSMADEYTAQVLPETNIVQHDNVEHGEELKLAETIDDLILSAIEAHNQNLFDKAEKIYTK IIEQNPNDIVLSVVYKHRGMAYFAQANYEGAYADFLQSCKYNSANFRSFYYVGIALTLLNRDDEAIEYFT KSLEINKFQAHVYFRRALSYFKLALYPEAARDLDSASDLGLAEE…
DsRel / Trep-SASI / SAS-TPR	Tput_SASI_JO40_10655	Treponema putidum	strain=OMZ 758	WP_044979235	MLSEDVPWLPKKEKLRETYTSYVPHLNVLIVRIEEFLRSIIKITSTPTYKTRVKSFNSYYLKLLKFPPKKETSDLPVLTDIMGVRIICPFLQDINEVETVLLKNFTVIEVERKGSERTFREFGYESVHFLLEIPEEFKVGLVLPKDLIFEIQLRTILQDAWAEVEHELIYKSEFSPFDQPLKRKLASINASLSLADIIFQEIRDYQNKLNAELEKRRLEFYSMADEHTAMVLPETNTVHHDNPDHSEDLKVAETIDDLILSAIEAHNQNLFGKAEKIYTKIIEQNPNDIVLSVVFKHRGMAYFAQANYEEAYSDFLQSCKYNPANFRSHYYVGIALTLLNRDDEAIEYFSKSLEINKFQAHVYFRRALSYFKLALYPEAAKDLDSASDLGLPEEDVKKL…
DsRel / Trep-SASI / SAS-TPR	Tpedis_SASI_TPE_1422	Treponema pedis	strain=T A4	WP_024465776	MSSTEETSWLPNKDNLRRLYASHVPHFKVLIMRIEEFLRSVVKIGSPTTYKTRVKGFESYYAKLLKFPPESSDSDLQILPVLTDILGIRIICTFLQDLSEVETLLEKNFKIIEVERKGSNLAFQEFGYESVHLLLEIPEEFKVGLVLPKDLIFEIQLRTILQDAWAEVEHELIYKAEFSPFDLPLRRKLASINASLSLADVIFQEIRDYQNKLNAELDTRRLGFYSLADEYTERLLPASKKGLEKGSGTQEEKVIALESIDDLILAAIEAHNKNLFEEAEKIYTKIIDQSPNDIVLSVVFKHRGMAYFAQGNYEAACSDFIESCKHNSSNFRSYYYVGIALTMLNKDNEAIEYFSDSLKINKFQAHVYFRRALSYFKLQLYTEALQDLDTAKTLGLSEE…
DsRel / Trep-SASI / SAS-TPR	Tphag_SASI_HMPREF9554_02108	Treponema phagedenis	strain=F0421	WP_002699476	MSNTNPPDLPPKKELKKLYTGYIPHFSILLDRLEEHLKVLVKISTTPSYKTRIKTFESYYRKLLKFPQYAENTNFPVLTDLLGIRIICSFLQNLTEVEEILRQYFSIIEVERKGADRTFREFGYESTHILIEIPAEFRVGLTLPKRLILEVQIRTILQDAWAEVEHELVYKSEFSPFDLPLKRKLASINASLSLADIIFQEIRDYQNKLNAELDKRREDFYHKADVFTQSIVLPTVKTDSLSQITDTDINNGDLNRLETIDDLILSAIEAHNKMNFEKATAIYTKILEKTPNDIVMAVVYKHRGMAFFAQGDYQRAYSDFMESIAHNPDNFRIYYYTGIVLSIMGEDAKAIDFFDQSISLNQYQSHVYFRRALAKYRLNRYEAALKDLDISVSRGFSAD…
DsRel / Trep-SASI / SAS-TPR	Tmed_SASI_HMPREF9195_02103	Treponema medium	strain=ATCC 700293	WP_016524030	MSLNTVWIPDKNQLKKQYNDYHAHFVVLLKRIEDHLRSIVKVSALPAYKTRVKSFDSYYEKLLKFPPADPAIEFPVVTDLIGIRIVCPFLQNLSEVENILVKNFTVKEVERKGADRTFCEFGYESTHVLADIPESFKVGLLLPENLIFEVQIRTILQDAWAEVEHELIYKFEFSPFDFPLKRKFASINASLSLADILFQEIRDAQNSLNTELDRRREQFYLRADEFTKDLLGDSSELEEISATESVNNSALETIDSMIFNAIRAHNRGDFLTAEALYTKILNQKPNALVASIVYKHRGMAFFAQGSYENAYKDFSASLDENPKNFRSYYYAGIVLMMMDKNSEAITMFTKSLEINGYQAHVYFRRALAYFQENQLILALHDLDNASALGLPLEEEKKLR…
DsRel / Trep-SASI / SAS-TPR	Tvinc_SASI_HMPREF1222_00494	Treponema vincentii	strain=F0403	WP_016518062	MSVDTVWIPDKNQLKKQYNEYHAHFTVLLKRLEDHLRSIVKVSALPAYKTRVKSFDSYYAKLLKFPPADPAIKFPVVTDLIGIRIVCPFLQNLGEVEDLLVKNFTVREVERKGAGRTFREFGYESTHILADIPESFKVGLLLPENLIFEVQIRTILQDAWAEVEHELIYKFEFSPFDFPLKRKFASINASLSLADILFQEIRDAQNSLNTELDKRREQFYLRADEFTNGLLGDSAEAEEKTAMESANNSVLETIDSMIFHAIRAHNCGDFATAETLYTKILDQKPNALVASIVYKHRGMAFFAQGAYERAYKDFSASLNENPKNFRSYYYAGIVLMMMDKNPDAIAMFTKSLEINGYQAHVYFRRALAYFQENQLILALHDLDNAVALGLSAEEEKKLR…
DsRel / Trep-SASI / SAS-TPR	TspOMZ804_SASI_GWP43_05750	Treponema sp. OMZ 804	starin=OMZ 804	WP_162663363	MAFNTVWIPDKNQLKSQYNEFHAHFTVLLKRLEDHLRATVKVSALLTYKTRVKSFDSYYKKLLKFPPTDPAIRFPLVTDLIGIRIVCPFLQNLSEVENILIKNFTVREVERKGADRTFCEFGYESTHILADIPESFKVGLLLPENLIFEVQIRTILQDAWAEVEHELIYKFEFSPFDFPLKRKFASINASLSLADILFQEIRDAQTSLNMELDRRREQFYLRADEFTDGLLGDHSGAEEKSGMNSSNTSSLETIDTMIFYAIKAHNNGDFQTAETLYTKILNQKPNALVASIVYKHRGMAFFAQGAYEDAYKDFSASLNENPKNFRSYYYAGIVLMMMNKNSEAITMFNKSLEINGYQAHVYFRRALAYFQEDQLILALHDLDNAAALGLSAEEEKKLR…
DsRel / Trep-SASI / SAS-TPR	TspOMZ838_SASI_JO41_00560	Treponema sp. OMZ 838	strain=OMZ 838	WP_044012913	MSFNTVWIPDKNQLKKHYNEYHPHFTVLLKRLEDHLRSIVKVSALPAYKTRVKSFDSYYEKLLKFPPTDPGIRFPLVTDLIGIRIVCPFLQNLSEVENILVKNFTVREVERKGAGRTFCEFGYESTHVLADIPESFKVGLLLPENLIFEVQIRTILQDAWAEVEHELIYKFEFSPFDFPLKRKFASINASLSLADILFQEIRDAQNSLNTELDRRREQFYLRADEFTNGLLGDHSEAEEKSDMNSANTSALETIDSMIFHAIKAHNCGDFPTAEALYTKILNQKPNTLVASIVYKHRGMAFFAQGAYDSAYKDFCASLDENPQNFRSYYYAGIVLMMMDKNSEAITMFTKSLEINGYQAHVYFRRSLAYFQENQLILALHDLDNAASLGLPVEEEKKLR…
DsRel / Trep-SASI / SAS-TPR	Tmalt_SASI_HMPREF9194_01219	Treponema maltophilum	strain=ATCC 51939	WP_016525504	MKAAESPVFYSKEELKRSYGECEPSFTLVLESLQSELKKIVSCVSTPAFKYRVKTFRSYYRKLVKLHPPRSPFMPLLTDILGIRVICSFLEDIRIVEKQILDNFTVFEVERKGADRTFSEFGYESVHMLVHIPPAIYDACISAELRKKFREPLLCEIQIRTILQDAWAEVEHELVYKSEFSPFDLPLRRKLASMNAMLSLADIVFQEIRDYQNKLNSEIDLRRTAFYEQADILSGGKLDAGGEINKSSALLKAMGNASPYVQGTVDDMLLEAIHAHNVGDLNKAIDIYTRILNAQAAANPVALSVIYKHRGMAYFAQNKYEEAKRDFLTSVEKDVNNYMALYYVGIVYSVLNEEKEALVYFDRSLRINTYQSHVYYRKALALFSLGRFEESLENLNTAS…
DsRel / Trep-SASI / SAS-TPR	Tlec_SASI_HMPREF9193_00048	Treponema lecithinolyticum	strain=ATCC 700332	WP_021686020	MPAQNILSFRSKDELHRLYDECKNIFVLLLEELLKELKKSISCVSMPSFKYRIKDFNSYYRKLLKIAPSAPSVLESNKLPVLTDLLGVRVICSFLEDIGSAEKQILERFDVCELERKGSERTFSEFGYESVHILLKIPQYIYDSVLSKEQKKLIPDGLVCEIQIRTILQDAWAEVEHELVYKSEFSPFDLPLRRKLASMNAMLSLADIVFQEIRDYQNKLNSEIDMRRTSFYEQADILSADKLDADGEINKMSSSLKEFASSSPYVQGTVDDMLLEAIHAHNIGNLDSAIDIYSRILQAKAAAKPVVLSVIYKHRGMAYFAQNRYEEAKKDFLTSVEKNANNYMSLYYVGIVYSVLNEEEKALEYFDRSLEINKYQSHVYYRKALALFHLSRFEQSLDN…
DsRel / Trep-SASI / SAS-TPR	Tpect_SASI_FXV95_RS02215	Treponema pectinovorum strain	strain=ATCC 700769	WP_147612650	MEKVKISIPHKNEIKKKYESYTPILSKIMQNVEEKLKKTIKLSSAPTYKTRVKSFNSYYRKILRLKAEEFSESKKLIALTDMMGIRIICAFIEELHEVEEQVRENFVVKEVEYKGSGENFKEFGYESTHILISIPSDCIPQNLDLKIPDDIVCEIQVRTILQDAWAEVEHELIYKTEFSPFDMPLRRKLASINASLSLADTIFQEIRDYQKKLQSETATRREAFYKKVDETTAEFSPREKEKKVQIARVSPFLPGTIDDLLLMAIHEHNNGHTENAISIYTQILELKPEPAPPVMAVVFKHRGMAYFASNEYDHALNDFNTSVKYDPKGFRAYYYIGIVYTLKKEYEKAVEAFSKSLEINEFQSHARYRRAVAYFKLEDDNKALEDLSAAEAMGLENND…
DsRel / Trep-SASI / SAS-TPR	Tporc_SASI_SAMN02745149_01578	Treponema porcinum	strain=ATCC BAA-908	WP_078933486	MQSTIPAKVSIRQRYESYEPYLRTILSNIHSVLMDNIKLSSQPTYKTRIKSFQSYYKKLLRQKPVEAAGSDSLVCLTDMMGIRIICAFLEDISVVREQIEGLFDVKEVEVKGASQSFKEFGYESVHVLVGIPESCMPKNLPDGVIIPPELVCEIQIRTILQDAWAEVEHELIYKTEFTPFDMPLRRKLASMNASLSLADIIFQEIRDYQKKLQTEMNERRRSFYKIADDLTNIEKSSSSAHFNKPIERVNPYVQGTIDDLLLQAIHFHNTGDLDSAISIYSEIINSKPAPNDIVLSVIYKHRGMAYFTKNDYENALADFKSSFAFDKNSFRSIYYEGIVYSIQNKYEQAVECFTKSLEINEYQSHTFFRRAIAYYELKQYENAMSDVVSAQRLGLEDEG…
DsRel / Trep-SASI / SAS-TPR	TprimZAS2_SASI_TREPR_2457	Treponema primitia	strain=ZAS-2	WP_015707751	MNNRKLPDQQALQIRYEGYSEARLAIAKELQELIEHSVQELPSPLMVKVRSKDFVSFFKKYIRILNSGSPELIGKDGSPRITDIIGVRIICPFLEEIDMVELILARVFEIVEVEKKGANYSFKEFGYESIHILVKIPASLIEKHGACGCDVAEVQIRTILQNAWAEVEHELVYKAEFNPFGEPMKRKLAAINANLFLADVIFEEIRTYQRQLNGELGKRRHSFFKKVEDATDALLFNPEEPEEPEERLDGLPMEFILGTKENSSMDDLLLEALSAHNKSQFNEAIYFYSRILEMNPDNSVRALVYKHRGMANFARSHYEEALKDFSNSLKLDQTSYKSAYYRGLVRAVLQQYSEAIEDFTLSVQINPYQHFCLCRRGQAYYHLGDYPQALADCEAALVL…
DsRel / Trep-SASI / SAS-TPR	TazoZAS9_SASI_Treaz_1200	Treponema azotonutricium	strain=ZAS-9	WP_015710792	MMRPIPDLNTLRKQYDEFLDPRLMIVRDLRIRIEGVLRTFLPSRPSVKARVKDFASYFKKYIRILKANNSDADPVINDIIGVRIVCPFLEDLAATEEILKDNFQVIEAERKGGDHTFREFGYESIHLLIKIPDEISKISGNANCDTAEIQIRTILQDAWAEVEHELVYKAEFNPFDAPMKRKLAAVNASLSLADIIFQEIRSYQRQLNGELGKRRESFFKKIEDSTDALLFEGEKLLPAEDDSPLRQFVPNESIDELLLNALYAHNKNQFSEAIAFYTRILELKPGDTIAALIYKHRGMAFFARSHYEEAITDFGKALELDPKSYKAAYYQGIILSVLQKYQEAIDAFGASLAINPYQSYCLYRRGQAYYHLEDYPQALADCEAALALENMEPAQKFRQ…
DsRel / Trep-SASI / SAS-TPR	TrepC6A8_SASI_T530_RS0102845	Treponema sp. C6A8	strain=C6A8	WP_027727717	MNNNYLSKATIRENYEAYSEYFAKILQNILTILQEKISLSAQPTYKWRIKRFESYYKKVLRKEADKITAVNSIICLTDMLGIRLICAFLEDINLAISQIKDIFEIREVEIKGDEKKVSEFGYESIHVLVKIPDECLPEKDERFEKLMPLEGELVCEIQIRTILQDAWAEVEHELIYKTEFSPFDMPLRRKLAAINASLSLADITFQEIRDYQKKLQKEVEERRHSFYSMADNLLDEKPKSAAPETINRVSPFVQGTIDDMLLRAIHAHNEGNLEEAINIYSKILEAVPSSQKSIISVIRKHRGMAYFSMNNFESALEDFDESIENDPKAFRTHYYKGIVLAIQKKYKEAIKCFTTSLEINEFQAHTHFRRALAYYEVNEYENSMNDLDAAIKLGMKQDE…
DsRel / Trep-SASI / SAS-TPR	TrepJC4_SASI_MSI_20010	Treponema sp. JC4	strain=JC4	WP_009106405	MNNKYLSKATIRENYEAYAEYFAKILQNILTILQEKISLSAQPTYKWRIKRFESYYKKVLKKEADKITVVNSIICLTDMLGIRLICAFLEDINLAISQIKDIFEIKEVEIKGDEKKVSEFGYESIHVLVKIPDECLPEKDERFENLMPLEGELVCEIQIRTILQDAWAEVEHELIYKTEFSPFDMPLRRKLAAINASLSLADITFQEIRDYQKKLQKEVEERRHSFYSMADNLLDEKPKTEKPEAINRVSPFVQGTIDDLLLRAIHAHNEGNLEEAIHIYSKILEAVPDDQKSIISVIRKHRGMAYFSMNNFEAALEDFNISIENDPKAFRTHYYKGIVLAIQKKYDEAIKCFTTSLEINEFQAHTHFRRALAYYEINEYENSMNDLDAAIKLGMKPEE…
DsRel / Trep-SASI / SAS-TPR	Tsucc_SASI_WP_013701382	Treponema succinifaciens	strain=DSM 2489	WP_013701382	MSEKNFILPNKLEIEKRYESYRPAFNEILDKIENLLKQKINLPSNPTYKARIKSFPSYYKKILRQKAKESSESIELVTLTDMIGIRVICAFVEDLALVEKQVVESFDVKEIERKGADQSFKEFGYESVHILIAIPENCLPESGISPELRKNLVCEIQVRTILQDAWAEVEHELIYKSEFNPFDKPLRRKLASINASLTLADIIFQEIRDYQKKLQTELGERRNSFYEKADEFSEEMLGQSHHQVADSSIIGSPFSKGSIDDLVLTALHEHNTGNFKKAVEIYTQIINSEPVPPAMVLSVIYKHRGMAYFAQSLYEQALNDFKKSVEYDPKCFRSIYYEGIVYSVQGKDKEAVECFDNSLAIDAFQSHVYYRRALALFNIGNYTKAMEDVNNALKLGLEN…
DsRel / Trep-SASI / SAS-TPR	Tberl_SASI_SAMN02745152_00568	Treponema berlinense	strain=ATCC BAA-909	WP_078930318	MSKITFSIPHKDEIKKIYESYNPVLSEIMQKIEAKLKKTIKLASMPTYKSRIKSFNSYYRKILRLKADEFSSRGKLVELTDMIGIRIICAFIEDLHEVEQQVRKNFTVKEVEYKGSGDNFREFGYESIHVLISIPADCMPDSNSEKVPDGLVCEIQIRTILQDAWAEVEHELIYKTEFSPFDMPLRRKLASINASLSLADTIFQEIRDYQKKLQLETSERRESFYEKVDETTGEFSEEEKSKLKSDTKEIGKASQFIRGTIDDMLLDAIHAHNNGEMQKAIVIYTQILESKPVPADIVLSVVFKHRGMAYFASNDYKNALKDFESSVKYDENGFRSYYYIGIVYTVLLKYEKAIEAFSKSLEINEFQSHARYRRAVAYSKVGEDEKALEDLSAAEAMGL…
DsRel / Trep-SASI / SAS-TPR	Tsacch_SASI_TresaDRAFT_0170	Treponema saccharophilum	strain=DSM 2985	WP_002706372	MEARITSLPNKNDIKFTYESYNPVLSEILEKIESKLRKTIKLASMPTYKSRVKSFGSYYRKVLRLKASEAEKTNFVPLTDMMGIRVICAFLEDLGEVIRQVCDNFDVREIEHKGAEQNFREFGYESVHVLVAIPDDCMPEKKTLPLPDNIVCEIQIRTILQDAWAEVEHELVYKTEFTPFDLPLKRKLASMNASLSLADIIFQEIRDYQKKLQGEVDARRSAFYEKADEVTFDAVALQKSIPETKSINRVTPYVRGTIDDMLLEAIHAHNHGELDKAIKIYSDILSSDPIPAPPVLAVIFKHRGMAHFAQNNYNAALSDFRSSVENDSNGFRAFYYIGIVQSIMGNHKDAVESFSASIKINEYQSHAHFRRAIAYFELGEYDKSLADLNAAQALGLDDA…
DsRel / Trep-SASI / SAS-TPR	Tsoc_soc_SASI_HMPREF1325_1511	Treponema socranskii subsp. socranskii	strain=ATCC 35536	WP_021330562	MEHKSYDNLPAKVHIQKNYEAYAPYFYAVMENIQKRLERAVTLASPPTYKARIKSFDSYYKKILRLKVPSPDDDSLICLTDMIGIRIICAFLEDIAVVLKQVQGLFDVREIEQKGPAQNFKAFEYESIHILVKIPDSCFPPPSDFPSLPRLNDIVCEIQIRTILQDAWAEVEHELIYKSEFSPFDLPLRRKLASINASLTLADTIFQEIRDYQKKLQGEVNERRKLFYEKVDELDAIKREIKKTPEPEGSPSPFAKGTIDDLLLDAIHAHNTGDLAKAIEIYTQIIESSPRPPAVVLSVIHKHRGMAYFTESEYQKALEDFQASSAHNPQNFRALYYEGIVYGILGDNTAAIDRFSKSLAINEYQSHAFYHRAEAYYERCEYESALGDIRAAEKLGIND…
DsRel / Trep-SASI / SAS-TPR	Tbrenn_SASI_Trebr_1833	Treponema brennaborense	strain=DSM 12168	WP_013758957	MQILPNRSALENLYKSYRPTLESVLDSIELQLKDSISLSSCPTFKSRVKDFNSYYRKLLRIKPASLGGGGLPVLTDLMGIRVICAFLEDLSLVEQQIVQMFDVREIERKGADLTFKEFGYESVHVLIALPDEITDAAASGGFPLPDECVCEIQIRTILQDAWAEVEHELVYKSEFSPFDLPLKRKLASMNASLSLADIIFQEIRDYQNKLNREIDCRRNSFYEKADKITRETAPDYESPVQASAPPPSPYVRGTIDDLLLEAIHAHNTGDLDTAVLIYTRIIESKPEPNRIILSVIYKHRGMAYFAQSKYDEALRDFTESVACQPENFRSLYYMGIVYGILGEHKKAVDFFTQSLTFNEFQSHVYYRRALAKYELADYAGAMADLDTANKLGLDDEDCR…
DsRel / Trep-SASI / SAS-TPR	Tsoc_par_SASI_HMPREF1221_00589	Treponema socranskii subsp. paredis	strain=ATCC 35535	WP_016520233	MEHKSYDNLPAKIHIQKTYESYAPYFYAVMANIQKRLEDGVSLSSPPTYKARIKSFDSYYKKILRLKVPPPSDGSLICLTDMVGIRIICAFLEDLSEVSAQVKNLFDVREIEQKGPAENFKAFEYESIHILVKIPDSCFPPPSDFPSLPVLKDIVCEIQVRTILQDAWAEVEHELIYKSEFSPFDLPLRRKLASINASLTLADTIFQEIRDYQKKLQGEVNERRKLFYEKVDELDPVKRGIKKISAEPDIPSFFAKGTIDDLLLEAIHAHNTGDLARAIKIYTQIIESKPVPSDVVLSVIHKHRGMAYFTDSEYQKALEDFKASFAYNPKNFRALYYEGIVHGILGNNDGAIDCFSRSLSINEYQSHAFYHRSKAYYEKGEYESALADIRAAKKLGIND…
DsRel / Trep-SASI / SAS-TPR	TbryB25_SASI_SAMN04487977_101329	Treponema bryantii	strain=25	WP_074640277	METANLISKKQIREIYESYTDYFNEIMSKVIERLQQNIKLSAQPTYKSRVKSFDSYFKKVLRLKPDQMEETKSLIYLTDMMGIRMICAFLEDINIGLEQIKKLFEIKEVEVKGAEKKFSEFGYESIHVLVKIPPEFLPPLEGKYEGLAPISDELVCEIQIRTILQDAWAEVEHELIYKIEFNPFDIPLRRKLASINASLTLADITFQEIRDYQNKLQRELDERRRSFYSLADGFLNEKTEKKEEDINRVSPFVQGTIDDLLLKAIEAHNDGHLSEAVDIYTRIIDAVPDTDKNVLAVIRKHRGMAFFAMNKLDDALEDFQKSIEADPKAFRSYYYKGIVYSILKKYKEAIECYTKSLEINEFQAHTNFRRAMAYYELGEYEQSMNDLDVALKLGMNPDE…
DsRel / Trep-SASI / SAS-TPR	Tcald_SASI_Spica_1616	Treponema caldarium	strain=DSM 7334	WP_013969068	MKEHSWFPDRGTLQKEFDTTYHNRVLIVEDLKSRLEEVLHTMRPRPTVKGRAKSFQSYYKKYIRLLQQQKDKTKKPVINDLVGIRIVCTFIEDISSVETAIQNAFQITEVERKGSNYSFKEFGYESTHILIKIPEDIIKKRGKAGCEIAEIQVRTILQDAWAEVEHELVYKAEFTPFDEPMKRKLAAVNASLSLADIVFQEIRDYQRQLNRELGKRRESFFKKIEEATDGLLFKEELATEERHSRTTFKLEPSKGGESIDDLLLDALYAHNNENFDKAVALYTRILQANPNDYVKSIIYKHRGMAHFAQSRYEEAIEDFTHSLLYDQSSYKAAYYRAVVKSVLQQYSEAIDDFSLALQINPYQFFALYRRGQAYYHLGDIPKALADCENALLIEPDNES…
DsRel / Trep-SASI / SAS-TPR	TrepJ25_SASI_C5O22_00185	Treponema sp. J25	strain=J25	WP_132778958	MMKTPPVLLEWDTLKDNFFQFYEQRRQVTRLLQEQLEGAFLRFSPRPTVKSRTKDFESFYKKYVRLIQNNSASLPKITDLIGLRIVCTFIEDVQLVEDVIKKLFVIHEIERKGSQYSFKEFGYESTHVLIRIPDTLIQEYGPLGCDVAEIQIRTILQDAWAEVEHELVYKAEFTPFDEPMKRKLAAVNASLSLADIVFQEIRDYQRQLNRELDRRRESFYKKVEDATDREIFKQEETSELKPSMWYSLEGSRSRESLDDLLLDALYAHNQGNFEEAIALYTRIIETSPPVTVAAVIYKHRAMAYFAESRYEEAIQDFSRALELDPKSYKAAYFRGIVYAVLQRFTEAIEDYSRSLEVNPYQFYALYRRSQAYYHLGDYTQALSDCEAALRIHPDSEKAQ…
DsRel / Trep-SASI / SAS-TPR	Trep_endosym_SASI_AWU75_RS00210	Treponema endosymbiont of Eucomonympha sp.	strain=E12	WP_062375676	MSDMETSDAFDKAALRKCYDGYAPLLSAALEILAKRVKAALRLQTEPLIKQRVKEFDSYCKKVQRVKPAGTPVLTDLVGIRVICAFLEDLTAVERQVAEHFRVLEVERKGAQQAFFEFGYESIHILIQLPPDVAAEALEASSVEPPLCEALRDMPCEIQVRTILQDAWAEVEHELVYKSEFSPFDLPLKRKLASVNASLTLADIIFQEIRDYQNKLNSELDFRRNSFYSKTDRLSHTLLGDSGEAASAPLHEALVSPFIRGTIDDMVLDALHAHNSGDFSGAVEIYTKIIAFKPEPNAAALSVIYKHRGMAYFAQSEYRDALADFTRSISCSPNNYRSLYYAGIVHSIQGEHREAVAFFDKSLEQNGCQSHVHYRKALAEYQLGEYQDALRELDSAKKL…
DsRel / Trep-SASI / SAS-TPR	Maestuarii_SASI_B4O97_14195	Marispirochaeta aestuarii	strain=JC444	WP_083051792	MFVVPLPLPPFSRIEKLYMPRIRRYERALVRMHKELENLFAEQDLKVTIKYRVKSLKNLYDKLCRRLSSLPAGTRHIIPTDLMGMRIVCPFLSDIDTAARLIETKFSVTEKEQKGADLGFKEFGYESLHFLIRCPDTIRDKEKLSPDTVIEIQVRTLLQDAWAEVEHRLIYKSEFSPLDEPLKRRLAALNANLTLSDIMFQEIRDYQETLHDQLRQRRHAFWNKLNVLEDSPFSMEEEEKSDRQEGPVPRNNDERLLEALLAHNEGDLERAVEIYSVILENELRRDLRSIVYVHRGMAYFTKDDLAAAERDFSQSIGEDPENSKGYLYLGLVKAVQQEYRAAFDNFDQALIHDPFSQDALLERAKLFHKIGDIVSCSSDCRRILDINPGNKKAQELLEQV
DsRel / Trep-SASI / SAS-TPR	Massoc_SASI_RR50_RS01840	Candidatus Marispirochaeta associata	strain=JC231	WP_069892812	MEEQLYPDKQQLQESYAQRVHGYEDLLDQLAHRIGKEMREEGIRFSIKQRVKSFSSYYQKLLKRIGSTENRVAIPDIQDLLGIRIVSPFLENLHSIEEFLRSRYTVREVERKGAEHSFREFGYQSVHLLLELPQELVTSYPGLEVDICEIQIRTILQDAWSEVEHELVYKNGFTPYDESLRRKLAALNANLTLSDVIFQEIRDYQRSLHGELKKRRRSFIEQIETGTPGLEERSEPELSAYSENYSLKNVDELLLIALNTHNRGDYETAIGIYDLILERSIEAKVRSVITIHRGMALFAAARYAEAYDNFHQAAELEPENNKVHYYLGILHRVMSRKSEAVAAFSRSLEIAPYHFESLFSLAQTYCDLEDFPAALEACEKALKIAPEEEKVVAFRRYVT…
DsRel / Trep-SASI / SAS-TPR	Spacifica_SASI_L21SP2_2974	Salinispira pacifica	strain=L21-RPul-D2	WP_024269217	MVHVTLPVKARHLLQQEYEEHVDSFERALYELHRRLRSLLDRKRIRATVKYRVKSFSSYYQKIQRRSSENGQHDSVLISDVLGIRIVCPFIDDLTAVENMLTGNFSIREREKKGAEFSFKEFGYDSLHFLINLPEDLTESFHLSKDLVTEIQLRTILQDAWAEVEHEMVYKSQITPFDVNLRRKLAALNANLSLSDMIFHEIRVYQRELQHQLDRRRVAFMSMVQSQDMEEDAKTAPPADSLGSFPDHPLLQSVSTETQESQLLKALYAHNAHHYETAIEIYERILSEDAPESIRTMVFLHRGMALFAVSRYEEAETDFRSSLEVNPENERAHHYLGLTLRQLGREQEALIEFDSCLALNGGNNDALLSRAQLYYSMGNYSDAISDCDKVLNTQPGHNH…
DsRel / Trep-SASI / SAS-TPR	Spiro_africana_SASI_WP_014454462	Spirochaeta africana	strain=DSM 8902	WP_014454462	MHRSRLVYPSFPIKGKLAFMQWYQRQHDSLEACIFDLQRRLRSLIIQKDLHPTLKYRVKSFHSYYEKIQRRARQQGMESGQVEINDVIGLRVICPFIEDLHEVERLLQEHFEIEEVERKGSEYSFQEFGYESTHYLLWVPRQLSQEYDLEPDMLFEVQLRTILQDAWAEVEHELIYKADFTPFDQPLKRKLAALNANLSLADIIFQEIRDYQRQLHLQMNQRRETFLASLHSVLDNEMKQLPFSRIEALEGDSGDEPDTLDPSLGSLNGVSSMENIDSFLLRALYAHNAGKYDESIELYSGILSGGPEEFVRSIIYVHRGMAYFAKGVYDLAVEDFQRALDIDETNGKAHYYRGVTLYMMHELETAIHDLDLALEYGYREFDCLFSRALVFFHLGDMQS…
DsRel / Trep-SASI / SAS-TPR	Slutea_SASI_DC28_10790	Spirochaeta lutea	strain=JC230	WP_037548170	MSFNYVALPIPSRSELEERYNGYADAWERALFEIHRRIRSQLMDLGLRATVKYRVKEFQSYYKKLLRRGAPLGLENGQNGVNGHSEEGGSGAAPECVPVTDLLGIRIVCPFMEDLTTVEQILAQEYRVVEREQKGAEFSFKEFGYESTHYLLNIPGDVVDSFHIDADLVFEVQLRTILQDAWAEVEHELVYKSEFTPFDDPMRRKLAALNANLSLADIIFHEIRVFQRELQQQIRQRRSAFSTFLSDEFSSTPDPSQGSAVREALGDSAAPNPEVAPPAGDGAAPGDEPEGGIDIIQQTTGAANTTDSLLLKALYAHNRSDYPRAVELYSKILDSEPRSAVYFVVVLHRGMAYFALGDYAAALQDFERSLGSKGDLRRSYHYRGLAHRQLGDDGAALED…
DsRel / Trep-SASI / SAS-TPR	Ssmarag_SASI_Spirs_0542	Sediminispirochaeta smaragdinae	strain=DSM 11293	WP_013253151	MDVPIMYPDRKRLEVAYRKRLPCLEQEREDLELQLKNLLQAEEIKATVKGRIKAFDSYYAKLLRKLSSMPMQSLSEQEIDTLIQDLVGVRILTPFLESVTDIERLVRSRFSVFEVERKGEEQSFCEFGYRSIHLNIRLDSGQICEIQIRTILQDAWAEVEHELVYKGSFSPFDEPLKRKLAALNATLSLSDIIFQEVRDYQRKLNKELKHRRETFERQIKTELSGTPPLTRMENPPSYENIDDLDQSLLHALQVHNSGDYSGAVVLYGKILAGSLSKEIRVITLMHRGMARFADADYAGAEEDFLAALSSEGHRGKAHYYLGILYRVTGRPGQALNAFSAALEVNPYHFESLLGSARALYDLGDTEEALSYCNNALRLMPDDEAALVLRRTVARKLGL
DsRel / Trep-SASI / SAS-TPR	Sbaja_SASI_F459_RS0103860	Sediminispirochaeta bajacaliforniensis	strain=DSM 16054	WP_020611419	MEVPIIYPDRKRLEVAYRKRLPCLEQEREGLELQLKNLLQTEEIKATVKGRIKAFDSYYAKLLRKLASTPVESLSEQEIDTLIQDLVGVRILTPFLESVTDIERLVRGRFSVFEVERKGEEQSFCEFGYRSIHLNIRLDSGQVCEIQIRTILQDAWAEVEHELVYKGSFSPFDEPLKRKLAALNATLSLSDIIFQEVRDYQRKLNRELRHRRETFERQVKTELSGTSPLTMMENLPSHENIDDLDQLLLHALQVHNSGDYGGAVALYGKILAGPLSKEIRVITLMHRGMARFADADYAGAEEDFLAALSLEGHRGKAHYYLGILYRVTGRPGQALKAFSTALEINPYHFESLLGSARALYDLGDTEEALSCCDNALRLVPDDEAALLLRRTVVRKLGL
DsRel / Trep-SASI / SAS-TPR	Aamer_SASI_SAMN05920897_11545	Alkalispirochaeta americana	strain=ASpG1	WP_159438787	MEKALHEMQRRIKVALASAEISSPTLKYRIKSFDSFYEKLLRRSRESGPGGDVLITDLLGVRVVCPFVEELTVVEEALRGAFEITEVERKGAHLGETEFGYSSVHLLIELPRDIRDSFHLDRRWICEVQLRTILQDAWAEVEHELVYKAELTPLDTKLRRKLAALNANLTLSDIIFQEIRDYQRTMSRKLMRRRATFWSQLGELSGSKSASGNGSEGEDPIHTGSDTIDTMLIRALHFHSQKDYKSAIRVYGDILAYQPEPYVSAIIYTHRGMARFAVQDTAGAVEDFTATIKISPKTTKAYHYRGVVYRAQGKTEEALTDFSRCLEYDPYHVDSRIARAELYREMGEQETALADCQFVLKLEPDNPAAGELLRELHELPAGQEKS
DsRel / Trep-SASI / SAS-TPR	Aalkal_SASI_B071_RS16925	Alkalispirochaeta alkalica	strain=DSM 8900	WP_083914784	MYCLTLPLPSRRELQYQYEHQSCALEKALHEMQRRIKVALASAEISSPTLKYRIKSFDSFYEKLLRRSRESGPGEDVLITDLLGIRVVCPFVEELTVVEEALRAAFEITEVERKGAHLGETEFGYSSVHLLIELPRDIRDSFHLDRSWICEVQLRTILQDAWAEVEHELVYKAELTPLDTKLRRKLAALNANLTLSDIIFQEIRDYQRSMSRKLMRRRATFWSQLGELSGSKSASGNGSEGEDPIHTGSDTIDTMLIRALHFHSQKDYTSAIRVYTDILAYQPEPYVSAIIYTHRGMARFAVQDTIGAVEDFTATIRISPKTTKAYHYRGVVYRAQGKLEQALADFSRCLEYDPYHVDSRIARAELYRELGEGETALADCECALKLEPDNVAARDLLQE…
DsRel / Trep-SASI / SAS-TPR	Asphaerop_SASI_AU468_07785	Alkalispirochaeta sphaeroplastigenens	strain=JC133	POR01633	MPLPSRRELQYQYEHQSCALEKALHEMQRRIKVALTSAEISSPTLKYRIKSFDSFYEKLLRRSRESGPGEDVLITDLLGIRVVCPFVEELTVVEETLRAAFEITEVERKGAHLGETEFGYSSVHLLIELPRDIRDSFHLDRRWICEVQLRTILQDAWAEVEHELVYKAELTPLDTKLRRKLAALNANLTLSDIIFQEIRDYQRSMSRKLMRRRATFWSQLGELSGSKSASGNGSEGEDPIHTGSDTIDTMLIRALHFHSQKDYTSAIRVYTDILAYQPEPYVSAIIYTHRGMARFAVQDTIGAVEDFTATIRISPKTTKAYHYRGVVYRAQGKLEQALGDFSRCLEYDPYHVDSRIARAELYRELGECETALADCECALKLEPDNAAARDLLQEIQELQ…
DsRel / SAS-TPR	Dacetexigens_DsRel_WP_092057370	Desulfuromonas acetexigens	strain=2873	WP_092057370	MDMTLTAARPGPSWGIAERNEYKAIYERLRPMHQAVLQDLVRKIRLLLEESGQSPAIKSRVKRFDGYFEKLLKLFRKEGEQAMLTDLLGIRIVCPFLEDVETIEAILAEHFPVVEIEHKGARNSFREFGYVSLHLLIPVASEDFVEVLPGCEKICEIQLRTILQDAWAEVEHELIYKSDITLPNELIKRKLAALNANLTLSDLIFQEIRDYQQELREQDRCRREQLNACANGTLPPHFRQKFEPPTELASLTGQRRLDKLMLEAHNAHGQGDMEGAITFYSRILRLKLSEPVRSLIYNHRGMAYFGIADYLQSIRDFSRAIFFDESNVRCYNNRALAFRVIHALDKSLADYDRSLAINPNQVDGYWGRAQTCYAMHLYTQAHADCESALNIDPEFQPAR…
DsRel / SAS-TPR	Desulfur_DDH964_DsRel_WP_066725723	Desulfuromonas sp. DDH964	strain=DDH964	WP_066725723	MPRRAEKPFTPPDRSKIRELYSAALPAWEEALQLLAVRVRHLLEKNGLTPTIKQRVKGFDAYHEKLQRSARKRQGPPTITDFFGLRIICPFLEDVTMIETLLRKEFVVVETERKAAGHSFREFGYDSVHLLVRCDEEGSAPLPPHTRRVAEIQLRTILQDAWAEVEHELVYKSSLAWPNESIRRKLAALNATLTLSDITFQEIRDYQSSVRRLNHKRRNALEQALALPVLVNPEEETASAREEPSSFLPALGSPLEKAMLKALEAHSHQQFERAVELYGDILSMHLARPIRALIYNHRGMALFALGRQREALRDFTRAIDYDPGNLRALCNRGLVYRLEQRHARALEDFDQAVGIDPSAIDALLGRAQLYLEMRFPDRALIDCRRALEIAPQLSAALAL…
DsRel / SAS-TPR	Gelectrod_DsRel_WP_020676169	Geopsychrobacter electrodiphilus	strain=DSM 16401	WP_020676169	MSKEQHKTVISNRDELEKSYEARRPAYEEALSDLYGDIRSLLEAHGYTPTIKYRVKRFKNYFGKLKKICKGAKDDDAGLLTDVLGLRIICPFLEDLNIIEGLLAEHFPIVEMEKKREQHSFREFGYDSVHMLIKLKALSHEKPIPYTKNVCEIQLRTTLQDAWAEVEHELVYKSDIDLPNESIKRKLASLNATLTLSDLIFQEIRDYQKKLRHHGRKRRESIVETLQVRDKITFPQTTEWYPPTTMQVEPIPYSLASDLENIMISALNAHSHNDLETAIGLYDQLLEMDLGARVRAMVYNHRGMAYFSLGNFPQACMDFTKSIQHDGDSFRSFVNRGLVNRMLRKFDYSVEDYNRALDIDPSNHEGYFGRAQTFCEIQLLSRALEDCKKALELQPDFSP…
DsRel / SAS-TPR	Pselenii_DsRel_WP_029914153	Pelobacter seleniigenes	strain=DSM 18267	WP_029914153	MRARISEKKPLYDCPALEETYHELRPGYERLLAEIQKQLRLLLEAAGLSVTIKYRLKRFDNFCEKLLRQRKQSTDKDICITDLLGVRIVCPFLEDLEHVERIIARSFEILEMEHKAEQHSFREFGYDSVHILIKTPPLEQGARLPYSTDVCEIQLRTILQEAWAEVEHELVYKSDIAIPNHSIRRKLASLNASLTLSDLVFQEIRDYQKEIRQRGLKRRQSVESEACACGSIQISQLPELKQVTEPELGEFVPEQIASKKLEQLMLAALEAHSNNAFSQAIDIYSILLRMKLEPAIRSLVYNHRGMALFALSDYQKGVEDFSKAIEFNEENFRAWSNRGLAYRVLGKMDQSLEDYNRVVEIHPQQYEGYWGRAQTCYEMKLYSRALDDCRSTLQRKADF…
DsRel / SAS-TPR	Gsubterra_DsRel_WP_040198903	Geoalkalibacter subterraneus	strain=Red1	WP_040198903	MDGRHEGLIDRARAQALYEAQRSKWEEALLELHHSLRALLEKQGYAPTVKYRVKRFANYFEKLSRLSKKSRDKTPPLISDLLGMRIICPFLEDNEAIEKILLENFDVIEVEHKGQQHSFREFGYDSVHLLIRLDSAQVRLDLPGAANVVELQLRTILQDAWAEVEHELVYKSNIPLPKESVKRKLAALNAILTMSDLMFQEIRDFQKEIRKRDQQRRTTLSGNPHLMDEMEPQDAEADWQEPHDELPLAVVVGAAGGAVEKAMLAALDAHSRGDLNKADELYCAVLGMELEPRIRALVHNHRGMARFVLGQYQQALQDFDQALIHERDNARVYLNRGLTRRVLRSFDQALEDYDAAVRLEPARPDGYWARARTFHEMGMPMRALGDCDKVLQLDPDFAP…
DsRel / SAS-TPR	Dsoudan_DsRel_WP_053551286	Desulfuromonas soudanensis	strain=WTL	WP_053551286	MEKPATRKNGDTFDREAVRAVYQAQKPAYEAILQDLQGEVRTLLEKNGFTPTIKFRVKRFEAYFDKLLRVSRRPEGEKQPLITDVIALRIVFPFLEDVNAVERLLSSALEIVEWEHKGGHHSFREFAYDSVHLLVRIDDRRLDGGVPYGAAVCEVQLRTILQDAWAEVEHELIYKSDISLPNESIKRKLASLNATLTLSDLIFQEIRDYQKEIRSRDRKRRQSLEATLSGERCISITPPPFPDLHPASTAETPLLSGGVSLEKAMLEALRAHSNDELERAVGLYSQILRMKLTDPVRSLVYNHRGMAYFALSDYRRSLKDFSRALDLDDENVRCLNNRALTYRVLKRFHDSLQEYDRSLAINPSQFDAFWGRAQTCYELQLFTQALEDCHRALGIQPGF…
DsRel / SAS-TPR	Cabysii_DsRel_WP_006928041	Caldithrix abyssi	strain=DSM 13497	WP_006928041	MESGIQLKPSVSERQRLLILYERYRHDYENNLNRLYRQVRKLLIKTDINFNIKYRLKSFDSYFQKLIRYRQKEVNPIIINDLIGMRIICPFLEDIEYVESIIRSHFKVIEIEHKSAGKPINEFSYESIHLTIELPEDQFNGFIPYSGRTCELQLRTILQDAWAEVEHELIYKANFTMLNEPIKRKLASLNATLTLSDIIFQEIRDYQKAIKTLREKCDYTMTQKILLPNGSVIPGNGHSAFEEIDLPAAIISKSSVEKQLFEALEAHSKQQFPKAIQIYSQLLRQKLKPAIRSIVYNHRGMAYFVLGEYEKAIKDFTQAYKFDSQNLRALNNRGLAYRMLKKYDLALKDFGHSLEIDAYQHEGYHMRALTYFDLQDFPKALADCNKALNLKPDYSPAQS…
DsRel / SAS-TPR	Gferrihyd_DsRel_WP_040096353	Geoalkalibacter ferrihydriticus	strain=DSM 17813	WP_040096353	MSDKDTGLNSPPKSAAAFCAPLSSAQLRAQYEIHCSRWEETLLSIYRRVRALLERHGYNPTIKYRLKRFENFYEKLHRAERVGNSSNLPPISDLLGLRIICPFLEDIEAIERLIADNFPIVEVERKGAQHSFREFGYDSVHLLIRLEGQERLQLSGARNVCEIQLRTTLQDAWAEVEHELVYKSPIALPKESVKRKLAALNAILTLSDLMFQEIRDFQKEIRKRDELRRTTLEIPLNAPGWLCPRQGADEAHGAGDDPALPLASVVGAAGGRLEKAMLSALDAHSRGELNQAIGLYGQILEMKLAPKIRALVYNHRGMARFVVGDYRQALQDFSQSLRFDAGNPRTFFNRGLCNRLLGRLEQSLKDYEQAVRLAPAGLDGYWGRAQTCYEMGLLTRALA…
DsRel / SAS-TPR	Dkysingii_DsRel_WP_092347668	Desulfuromusa kysingii	strain=DSM 7343	WP_092347668	MKNGKQGQSPLPDRTATKKLYAELRPEYELLLYNIYQQMHTLAEEEGLSLTLKYRVKGFDSYCEKLVRLHKLQGSEMLQITDLLGLRIVCPFLEELEIIEKLIAQKFEILEMEHKAEQHSFSEFGYDSVHLLIKTPSFAGKERLPHSCDVCEIQLRTILQDAWAEVEHELVYKSDIGMPNHSIRRKLASLNASLTLSDLIFQEIRDYQKEIRQRGLKCRQEVETISCGYHSIDIAQLPDVDDGGGDKEIPIPEHLSSDKLEKLMFGALEAHSNNRFRKAINLYSAALKIKLDPAIRSLVYNHRGMALFALAEYNKGLEDFNKSIEYNNENARAWTNRGLAYRVLEKFDLSLENYDRVIAMNPQQYEGYWGRAQTCFEMKLFSRALNDCHKTIERKADFT…
RelP / Trep-SASII	Tpedis_SASII_TPE_0706	Treponema pedis	strain=T A4	WP_038174409	MHTTELREDFFAKVLNDEWSEYILPLKTALTYYKCAVMELETKFNVLDSQFNLQYDRNPIETIKSRIKSVDGIIKKLKRINCDITVENMEKYLFDIAGIRVISSFENDIYLLAENLLKQDDIRLIETKDYIKHPKPNGYRSLHLIVEVPIFLADEKKWVKAEIQFRTIAMDLWASLEHKIKYKKHIAEDKLHTVQSALFECAQICACLDKKMEAVKNTAQAAD
RelP / Trep-SASII	Tmed_SASII_HMPREF9195_02170	Treponema medium	strain=ATCC 700293	WP_016524094	MASFTFKELLNSEKPEELLEAAYPFTHLMMQYRCALREVQTKLEVLNTELSMDRDRNPFESITCRIKKPISILGKLKKMELDISLENIEHHLHDVAGIRVICTFQKDIYILADKLSAQDDIKIIARKDYIKHPKPNGYRSLHLIVEIPVFFAEGKKYMQVEVQFRTIAMDFWASVEHKIYYKKEIDHNTAQITEKLRLCAENINMIAMELEDISREIEIQEEREHPLA
RelP / Trep-SASII	Tvinc_SASII_HMPREF1222_00542	Treponema vincentii	strain=F0403	WP_016518105	MTSFIFNELLNSDKPEELLEAAYPFAHLMMQYRCALREVQTKLEVLNTELSMDHDRNPFESIACRIKKPISIIGKLKKMGLDISIENIEHHLHDVAGIRVICTFQKDIYILAEKLCEQDDIKLLARKDYIKNPKPNGYRSLHLIVEIPVFFAEGKKYMQVEVQFRTIAMDFWASVEHKIYYKKEIDHNTAQFTEKLRRCAENINAIAIELENISREIEAQEEQEQPERKAAASELLVL
RelP / Trep-SASII	TspOMZ838_SASII_JO41_10760	Treponema sp. OMZ 838	strain=OMZ 838	AIW90219	MRYILTSVTVKELLNSDKPEELLEAAYPFAHLMMQYRCAMREVQTKLEVLNTELSMDQDRNPFESITCRIKKPISILGKLKKMGLDVSLENIERHLHDVAGIRVICTFQKDIYILADKLCAQDDIKLLARKDYIKNPKPNGYRSLHLIVEIPVFFAEGKKYMQVEVQFRTIAMDFWASVEHKIYYKKEIDRNTAQITEKLRLCAENINLIATELEDISREIEIQEEQDRPLA
RelP / Trep-SASII	TrepJC4_SASII_MSI_22200	Treponema sp. JC4	strain=JC4	WP_009106937	MTSSDIISETLPASMTNKLSVPGDFYKMAFQFQQIMMIYESAIKQIETKLDILNKESSVNRTRNPISTVKSRIKSPESIAKKLEKKGLPVNFDSMMENLNDIAGVRVICPYISDIYSVRDMLLKQPDLTLIRQNDYIDKPKESGYRSLHLVMEIPVYLSKTEHNVRVEIQLRTIAMDFWASLEHQLRYKNSAKVPDSVRRELFRVAETIAMTDREMEEIAIELQALD
RelP / Trep-SASII	Tpect_SASII_FXV95_RS09275	Treponema pectinovorum strain	strain=ATCC 700769	WP_147614031	MAFEFQQIMMIYESATKQIETKLDILNKENKVSGRRNPIESLKSRIKSPQSISKKLEKKNLPMSFEAMTQNLNDIAGVRVVCPFISDIYRVRESLLKQPDIKLIKEKDYIKEPKESGYRSLHLVIEIPVYLSENSHEVKVEIQLRTIAMDFWASLEHQLHYKTSTKVPESVRRELYRVAETIAMTDREMEEIAIELQHMD
RelP / Trep-SASII	Tporc_SASII_SAMN02745149_00656	Treponema porcinum	strain=ATCC BAA-908	WP_078932577	MQNENQNEMQESVLPVLADKQIAINSDFYKMAFQFQEIMMIYESAIKQIETKLEILNKEYKVTGRRNPIETVKSRIKSPESIANKLIKRNLPVTFESMTANLHDIAGVRVICPYISDIYTVRDILLKQPDIKKIEEKDYIAFPKESGYRSLHVVVETPVYLSNTEHHIKVEIQLRTIAMDFWASLEHELRYKTTAKIPEGIRRELRHCAETIAMTDQEMEEIAIELQALS
RelP / Trep-SASII	TprimZAS2_SASII_TREPR_3305	Treponema primitia	strain=ZAS-2	WP_015706971	MGFVQRIEENVVGIFQKKIAPALQLMTYYRCALMEVETKFKVLNEEFSLSHDRNPIEHIKTRIKTPESIRKKMRTLQIPKNVDSLEKNIHDIAGIRIICQFVDDIYVLADCLLAQDDVALIEKKDYIANPKESGYRSLHLIIEVPIFLHNEKRQMKVEVQLRTIAMDFWASLEHRLTYKKDINNEKANNISSELKNCAETSVWLDLKMQDIRNNIERIEKRGN
RelP / Trep-SASII	Tsucc_SASII_WP_013700693	Treponema succinifaciens	strain=DSM 2489	WP_013700693	MEKIETPDEYLVEHDNDHLQGKELAKISSLNEINSMNPNDFIKMAFEFQKLMMIYESAIKQVVTKLEILNKEYKVTGRRNPIETIKSRIKSPESIAEKLEKRKLPFTFESMTENLTDVAGVRVICPYISDIYTIRDILLKQPDIKLLKEKDYIKEPKKSGYRSLHIVVETIVYLSNTEHRVPVEIQLRTIAMDFWASLEHELRYKTESHIPAGIRRELLRCAETIAMTDREMEEIAIELQALD
RelP / Trep-SASII	Tberl_SASII_SAMN02745152_00391	Treponema berlinense	strain=ATCC BAA-909	WP_078930157	MQNVTEEENKFPEIIEKTLSNPDDVYKIAIQFQQIMMIYESATKQLETKLDILNKENKVTGRRNPIETVKTRIKSPQSIVGKLEKKHLPFNFESMTKNLNDIAGIRVICPYISDIYKVRDILLKQPDISLIEEKDYIKDPKESGYRSLHLVVEVPVYLSETTHNVKVEIQLRTIAMDFWASLEHELHYKTSTKVPESVRRELFRVAETIAMTDREMEEIAIELQQMD
RelP / Trep-SASII	TrepC6A8_SASII_T530_RS0112250	Treponema sp. C6A8	strain=C6A8	WP_027729258	MSDENLIIETLPASLANELSIPGDFYKMAFQFQQIMMIYESAIKQIETKLEILNKESSVNRTRNPISTVKSRIKSPESIAKKLEKKGYPVNFDSMMKNLNDIAGVRVICPYISDIYTVRDMLMKQPDLTLIKQNDYIDNPKESGYRSLHLVMEIPVYLSKTEHNVRVEIQLRTIAMDFWASLEHQLRYKNSAKVPDSVRRELFRVAETIAMTDREMEEIAIELQALD
RelP / Trep-SASII	Tsacch_SASII_TresaDRAFT_1753	Treponema saccharophilum	strain=DSM 2985	WP_002703980	MDTEKILQKAFSDNKGALANPGDLLNVAMEFQQLLMIYESAIKVVKTRFEILQDEFEAKHERRPIATISSRIKEPMSIAEKLQRKGLAITLDNMVSKLKDIAGIRITCPFISDVYHVLLMLKNQSDIKIEDVKDYIKFPKKSGYRSLHVIVCVSVDFSDTQRVVPVEIQIRTIAMDFWASVEHQLHYKKDYNLPANVDDELRAIADTIAQTDERMQSIARHIPGFVDYTSVSEEISALKAYYAHVIETLEI
RelP / Trep-SASII	TbryB25_SASII_SAMN04487977_10346	Treponema bryantii	strain=25	WP_074642069	MSDEILEETIIDEATALPPSLMNNMAVSGDFYKIAFQFQQIMMIYESAIKQIETKLDILNKESSVNRTRNPISTVKSRLKSPESIAKKLEKKGFDISFDSMMKNLNDIAGVRVICPYISDIYTVRDMLLKQPDLKLIVQNDYIENPKESGYRSLHLVMEIPVYLSKTEHHVRVEIQLRTIAMDFWASLEHQLHYKNDAEVPDSIRRELFRVAETIAMTDREMEEIAIELQALD
RelP	Lgrayi_RelP_WP_003758098	Listeria grayi	strain=DSM 20601	WP_003758098	MEQPSVEELREWRDIMLLHRFALDEVNTKLKILNEEFQFIHDYNPVEHIKSRIKSLESIGAKLEKKGLEITPENAREHVRDIAGIRVTCSFVSDIFKIHDMLANQDDITILRVKDYVTNPKPNGYRSLHLLCELPIFLTNRSERMTVEIQIRTIAMDFWASLEHKIYYKYQQEAPQELLDELKEAADIITFLDDKMKKLNTQIDAYKADIEK
RelP	Smutans_RelP_Smu926	Streptococcus mutans	strain=UA159	WP_002263645	MSQETIYGKYQAYLSQILEHFSQKIQDENQRVKKDTGFKLFEHFLARIKTNESMIEKCQRKQLPLTAQSALKEIRDAIGIRIVCGFVDDIYKMVAILKTLDGVNVYNEKDYIYNAKPNGYRSYHLILEIDTPFEDCLGQQPGKYFVEVQLRTIAMDSWASLEHQMKYKHDIKNPERIAKELKRCADELASCDLSMQTIRNLIVGSGE
RelP	Lmonocytogenes_RelP_lmo0802	Listeria monocytogenes	strain=AL4E	WP_003723980	MEQPSVDELKNWRNVMLLHRFALEEVNTKLKILNEEFQFIHDYNPMEHLKSRVKSLESIGAKLEKKKVDITPENALKYVHDIAGIRITCSFVSDIFRIHEMLAGQSDITIKRVKDYVTNPKPNGYRSLHLLCEVPVFLTNRSEIMTVEIQIRTVAMDFWASLEHKIYYKYQQEAPVELVNELQDAARIITHLDEKMKNLNDQIDKYKKEKEN
RelP	Bobeum_RelP_WP_055057101	Blautia obeum	strain=KCTC 15684	WP_055057101	MTKEEVEKLWMDNPESMQFLKNATKFYNLMMMYRCAIREIQTKLEVLDDEFSVENNRNPISFIKTRIKKP NSIYNKLQKMGHDFTTENIQTYLNDVAGVRIVCAFIDDIYMISDLITQQDDIKVIEVKDYIKNPKPNGYR SYHMIVEIPVFFAKGKTPMRVELQIRTNGMDFWATLEHQLRYKKGIEEMPGYEEISEELLHSARVVIEAD NEMQRIKDKIGMFHEI
RelP	Bsubtilis_RelP_YwaC	Bacillus subtilis	strain=168	NP_391727	MDLSVTHMDDLKTVMEDWKNELLVYKFALDALDTKFSIISQEYNLIHGHNPIEHTKSRVKSFESIVNKLMRKGCEITTKEMKEHIHDIAGVRIICSFISDIYNVVNVLKQHEDLRIVKVKDYIQTPKPNGYRSLHLIIEMPVNLTNRVEYVKAEIQIRTIAMDFWASLEHKIYYKLNNDVPKQLTDELKEAAEIAHYLDEKMLGIKKEVD
RelP	Ouli_RelP_WP_013252079	Olsenella uli	strain=DSM 7084	WP_013252079	MTECQTNDIRRMPGTASHAVPGIAPEVTPGPVPGAAPSPEAYYGERYATLLAARQQMDDLIEEFSRSRSDSDDLKPVVYHTSRVKSPASLMEKIARKGSCGTTFDDALSVGINDIVGLRVNCAFVDDVYATAAWVRSRDEVEVLNEKDYIAHPKPNGYRSLHLIVRLHRGAAALLPAVEIQLRTIATDFWATLEHKIKYKKTIENPELMQAELKRCADEIAAVDLSMQAIRNVIRDAG
RelP	Saureus_RelP_WP_000289136	Staphylococcus aureus subsp. aureus	strain=Newman	WP_000289136	MYVDRKPSLYLEDLRHDFKNSLSKFENGDEAFDTLLGFVELDHIYSSALKEISTKLSILDDNFNHIYKHNPIHHMERRVKEMRSLIEKLNRKGLQISAETAKEHILDIAGIRVVCNYLDDIYLIEEMLLKQEDVQLIKRKDYIQHPKENGYRSLHIVVSIPVFLAERVEVLPVEIQIRTIGMDMWASLEHKIRYKNNAETEKYRDLLKECATEITEVEDKLQQIHSEITE
RelP	Falocis_RelP_HMPREF0389_01594	Filifactor alocis	strain=ATCC 35896	WP_014262351	MYDQPLNSTVLKSASIPKDLGDFYEEMKPFRFSMMKYECVIREIKTKLEVLNSEMSIRNKRNPIKMVQTRIKQPASIIEKLKRRNLPISVESMEKNLNDIAGLRVICSFIDDIYELSGMLEKQDDVKIIEIKDYFKNPKPNGYRSYHMIVEVPVFFSDHKEFIRAELQIRTIAMDFWASLEHHLRYKKKTIDSEDIGAKLLECANVIADTDQKMQEILYQIMDRIEESDK
RelP	Cglutamicum_RelP_cgR_1257	Corynebacterium glutamicum	strain=R	WP_011897083	MSENLPAPENLLDAERIQMIKNFRNELAGLMLNYQFGIDEILTKINILKTEFSQLHEYAPIEHVSSRLKTPESIVKKAIRKGDELSLAAIKDTVFDIAGIRIVCSFLKDAYAIADMLTNQKDVTVIEVKDYIANPKSNGYKSLHLILQVPVFLSNSVEKVNVEVQIRTIAMDFWASLEHKIYYKFEQEVPQSILDELSEAAEIASALDVKMERIHGEVKALKPPVETTDSGEAKLPSAITFNEIFGRDFSA
RelP	Ssanguinis_RelP_HMPREF9378_0035	Streptococcus sanguinis	strain=ATCC10556	WP_002899719	MQEQDIYGKYGAYLPKILEDLSQRIQEANDRVKQETGQKLFEHFNARVKQAASMEEKCQRKNLPRAPESALKEIRDAIGIRIVCGFIEDIYQTIEVIRQLEGCEIVLEKDYIRAAKPNGYRSYHLILEVETPYEDCHGQNPGRYFVEIQLRTIAMDSWASLEHQMKYKHEIKDSKRIVRELKRCADELASCDVTMQTIRNLIRESE
RelP	Cpasteurianum_RelP_WP_003445376	Clostridium pasteurianum	strain=DSM 525	WP_003445376	MQQFKYDIKCETPSPEQEFYKEAYVLLEGAIIEVISRLNIIRKYKAINQYEDPIEHYKARIKSAKSIKEKLKRKNLHVTVESALGQIHDAAGIRVVCTFLDDIYWIANMLRNQKDIKVVKEKDYIKSPKPNGYRSYHMILQVPIHLENRIEKVYCELQIRTIAMDCWASLEHQLKYKKNIPNDKMIIGELKRCSDEIASTDLNFQTIHDMITQIEYRGEENTDENFTCRR
RelP	Swarneri_RelP_WP_002466937	Staphylococcus warneri	strain=NCTC 11044	WP_002466937	MYVERKPSLYLEDLRYEFKNSLSAIQNGDEAFDILVGFVELDHIYSSALKEISTKLSILDDNFNHRYKHNPIHHMERRVKEMGSLVKKLKRKGLDISAQSARDHIMDIAGIRVICNYMDDIYVIEEMLLKQEDVKLIKRKDYIEHPKENGYRSLHIVVSIPVFLADSVEIIPVEIQIRTIGMDMWASLEHKIRYKNNADTEKYKGLLEQCATEITDVESKMQQIHTEISKDD
RelP	Lultunensis_RelP_WP_007126459	Lactobacillus ultunensis	strain=DSM 16047	WP_007126459	MLNIYGKYAPMLDNLLNKMLDRFEQLNKDYETTHHERLYEHLRGRVKSEASMEDKCRRKNLPLTPESALRSNRDSVGLRVVCNFIDDIYTCIDYIKSWDDVSVYREKDYITNAKPNGYRSYHMILDVTVPDEDVHGNTPGHYFVEIQLRTIAMDTWASLEHEMKYKHQIKNPEMIGRELKRVADELASCDVSMQTIRQLIREED
RelP	Peptoniphilus_F0436_RelP_WP_009431416	Peptoniphilus sp. oral taxon 375	strain=F0436	WP_009431416	MILYRNTNLSIDELKDRLENQALFDPDSSQALDTKELLSNVTGWFETQQLYNGALKEISTKLEILDEEFQMNYTYNPIHHMECRLKSMHSIIEKMNRLHIQKTIPSMREHITDISGIRVICRYLHDVYIIEKMLLAQDDVTFIRRRDYIQEPKESGYRSLHLLVKVPVFLSKRKESVPVEIQLRTIPMDYWASLEHDLQYKNTSKDKEVHHKELKACAQSLAEIEETMQGIHRATVNLENFSLPLS
RelP	Smacacae_RelP_WP_003079117	Streptococcus macacae	strain=NCTC 11558	WP_003079117	MVQETIYGKYETYLPQILENLSQKIQKENQRVKANTGFKLFEHFLARVKTNDSMIEKCQRKQLPLTAESALKDIRDAIGIRIICGFVDDIYKTVDLLKKMDGISISNEKDYIYNAKPNGYRSYHLILEIETPFEDCLGQSPGKYFAEVQLRTIAMDSWASLEHQMKYKHDIKNPERIAKELKRCADELASCDLSMQTIRNLIAESGD
RelP	Dinvisus_RelP_WP_007069548	Dialister invisus	strain=DSM 15470	WP_007069548	MDIYGQYKDSLEAVMRMMAVSIERYAKAHKDNSGELIYEHLRYRLKSEKSMQAKLETRGLPLTPYSALCEVRDAIGFRVVCRFIDDIYKNISRIKNLPGITVVKEKDYILDVKSNGYRSYHMILSVEAPYEDVRGDNPGHFFVEIQLRTIAMDSWASLEHEMKYKHHIRNAPLIEQELKRCADELASCDISMQTIRKLIREEGGTE
RelP	Bhalodurans_RelP_WP_010898046	Bacillus halodurans	strain=C-125	WP_010898046	MTKYELNVKQLKILKTELTRFMMSYKFALQELNTKIDILKQEFQYIHDYNPIEHVSSRVKSPESIVNKIQRRGNDFTLESIRENVRDIAGIRITCSFESDIYTLSEQLMQQHDISVVETKDYIKNPKPNGYRSLHLILSIPIFMSDRVQDVYVEVQIRTIAMDFWASLEHKIYYKYNKNVPEHLLKELKDAAESAALLDQKMEKIQHEMSAWKDRQTDEDERYELIIDNETFSLPNESILVNLMPPSSLRD
RelQ	Lmonocytogenes_RelQ_lmo0967	Listeria innocua	strain=Clip11262	WP_003722788	MNHWEDFLAPYKQAVEELKIKLKGMRSQFELENNHSPIEFVTGRVKPVASILDKANQKHIALDHLVEEMQDIAGLRMMCQFVDDIEVVVRLLRQRNDFRIVEERDYITNKKPSGYRSYHVVIEYPVETIQGEKKILAEIQIRTLAMNFWATIEHSVNYKYQGEFPEAINKRLKRAAEAAFQLDEEMSQIREEIQEAQVYFSQNKDVSKDKKAVHQVMPKKNK
RelQ	Efaecalis_RelQ_EFFG_01794	Enterococcus faecalis	strain=ARO1/DG	EEU88640	MEREWELFLAPYEQAVSELKVKLRGIRKQFREQDKHIPIEFVTGRVKPVDSILTKTAIRHIPLNRIEEEMQDIAGLRIMCQFVEDIYQVVALLRNRKDLKIVEERDYIENKKESGYRSYHVVVEYPVQLVTGEKIILAEIQIRTLSMNFWATIEHSLNYKYQGVFPEEMKERLQRAAEAAYLLDEEMSSIREEIQEAQHYFSHGRGLLENEYYKQIKNETPENQ
RelQ	Falocis_RelQ_HMPREF0389_00544	Filifactor alocis	strain=ATCC 35896	WP_014261768	MIDWKKLLLPYECAVEELKVKFKNIRKELRANGQYSPIEFVTGRVKKVTSILEKVKRMDIEVEEIEDKIEDIAGIRIMCQMVEDIYLLVKYIEERQDMQIVYVKDYIKSPKESGYRSYHIIIKYPIQTVYGYKEILAEIQIRTLAMNFWATVEHSLNYKYDKYVPVEIRQRLTKAADAAARLDEEMAFIREEIVSAQVAFEHKSLVVAEITLCIQKIEQLGYTEEALYYQKRLDVTNDDKETEGLLNLKTEVNLFLIKLMEETK
RelQ	Ssuis_RelQ_VTT12241	Streptococcus suis	strain=HA0609	WP_002935242	MDFNWEEFLDPYIQTVGELKIKLRGIRKQYRKANRHSPIEFVTGRVKPIESIKEKMALRHIKLENLAQDMQDIAGLRIMVQFVDDIEEVLAILRKRKDMQIVHERDYINNMKASGYRSYHVVIEYPVDTINGNETVLAEIQIRTLSMNFWATIEHSLNYKYKGNFPEEIKKRLEVTAKIAYELDEEMRKIRNDIQEAQALFDPAYRKLNDGVGNSDDTDEEYR
RelQ	Bsubtilis_RelQ_YjbM	Bacillus subtilis	strain=PY79	AHA77141	MDDKQWERFLVPYRQAVEELKVKLKGIRTLYEYEDDHSPIEFVTGRVKPVASILEKARRKSIPLHEIETMQDIAGLRIMCQFVDDIQIVKEMLFARKDFTVVDQRDYIAEHKESGYRSYHLVVLYPLQTVSGEKHVLVEIQIRTLAMNFWATIEHSLNYKYSGNIPEKVKLRLQRASEAASRLDEEMSEIRGEVQEAQAAFSRKKKGSEQQ
RelQ	Saureus_RelQ_WP_001077683	Staphylococcus aureus subsp. aureus	strain=Newman	WP_001077683	MNQWDQFLTPYKQAVDELKVKLKGMRKQYEVGEQASPIEFVTGRVKPIASIIDKANKRQIPFDRLREEMYDIAGLRMMCQFVEDIDVVVNILRQRKDFKVIEERDYIRNTKESGYRSYHVIIEYPIETLQGQKFILAEIQIRTLAMNFWATIEHTLRYKYDGAYPDEIQHRLERAAEAAYLLDEEMSEIKDEIQEAQKYYTQKRSKKHEND
RelQ	Smutans_RelQ_Smu1046c	Streptococcus mutans	strain=U159	WP_002262292	MNWEEFLDPYIQAVGELKIKFRGIRKQFRKQKRHSPIEFVTGRVKPIESIKEKMVLRGIKKENLTQDMQDIAGLRIMVQFVDDVNDVLELLRQRKDMKVIQERDYINNLKPSGYRSYHVIVEYPVDTISGQRIIMAEIQIRTLAMNFWATIEHSLNYKYHGEFPEDIKRRLELTSKIAFQLDEEMRQIRDDIKEAQLLFDAETRKLNDGVGNSDDTDELYR
RelQ	Ssanguinis_RelQ_HMPREF9378_0580	Streptococcus sanguinis	strain=ATCC10556	WP_002913546	MTIEWEEFLDPYIQAVGELKIKLRGVRKQYRKQQRHSSIEFVTGRVKPIESIKEKMILRGIREENIEQEMQDIAGLRVMVQFVDDVDEVLEVLRNRTDMRIIQERDYIKNKKASGYRSYHVIVEYPVDTINGHRLILAEIQIRTLSMNFWATIEHSLNYKYKGEFPEEIKCRLETTANLAYQLDEEMGEIRDAIQEAQALFDPLHRKLNDGVGNSDDTDEEYR
RelQ	Cpasteurianum_RelQ_WP_034829633	Clostridium pasteurianum	strain=DSM 525	WP_034829633	MMIKWKTFLIPYSQAVDELKVKIRNIRKEYRKKNEYSPIEFVTGRVKEISSILEKAKKLNLTLDEIDSFMEDIAGIRIMCQFVDDIERVAELIRQRQDMLVINEKDYIDNVKESGYRSYHMIIKYPINLAEGKKEILAEIQIRTLAMNFWATIEHSLNYKYKHDIPIEIRNKLKNAADAAFQLDGQMLEIKDEIKDAQKLFEVKSNLISDIVNNILVLSSMNKLSEVSYYKSRLNKLLEEGDEFELSNLLDSIEKSIYEFRKY
RelQ	Swarneri_RelQ_WP_002450767	Staphylococcus warneri	strain=NCTC 11044	WP_002450767	MNQWDQFLTPYKQAVNELKVKLKGLRKQYEISEHSSPIEFVTGRVKPISSIIDKANKREIPFDRLREEMYDIAGLRIMCQFVDDIDVVVNILRQRKDFSVVEERDYIRNTKPSGYRSYHVIIEYPIETLNGQKSILAEIQIRTLAMNFWSTIEHTLRYKYDGDYPDEIQHRLERAAEAAYLLDEEMSEIKDEIQEAQKYYTQKRAKKHEND
RelQ	Smacacae_RelQ_WP_003079807	Streptococcus macacae	strain=NCTC 11558	WP_003079807	MDWEVFLDPYIQAVGELKIKFRGIRKQFLKQNRYSPIEFVTGRVKPVESIKEKMALRGIKEENLIQDMQDIAGLRIMVQFVDDVNEVLELLRHRQDMKIVYERDYISNLKSSGYRSYHVVIEYPVDTINGQQLIFAEIQIRTLAMNFWATIEHSLNYKYHGEFPEDIKKRLEITSKIAFQLDEEMRQIRDDITEAQLFYESEKRKRNNGTGNSDDTDDF
RelQ	Lultunensis_RelQ_WP_007125214	Lactobacillus ultunensis	strain=DSM 16047	WP_007125214	MEIDWDNFLWPYNEAVRELKVKFRSLRQGFLTKGEHSPIEFVIGRVKTVDSIKEKMTRRVISPDVIETDMQDIAGIRIVTQFVDDIYKVVDLIHARDDMEVVEERDYIQNAKPSGYRSYHMVINYTVYLPEGPKKLIAEIQIRTLAMNFWATVEHTLNYKYQGVYPDDISERLKSTAEAAYKLDEEMSSIKDEVQEAQKIFTKNKGKEKS
RelQ	Lgrayi_RelQ_WP_003754948	Listeria grayi	strain=DSM 20601	WP_003754948	MNHWEEFLMPYTQAVDELKMKLKGIRKQFQLENNHSPIEFVTGRVKPVVSILDKAALKNIPLDRLAEEMQDIAGLRMMCQFVDDIELVVQLLRGRKDFRIVEERDYIKNKKPSGYRSYHVVIEYPVETINGKRKILAEIQIRTLAMNFWATTEHSLNYKYQGELPEAINLRLERAAEAAFQLDEEMSQIREEIQEAQVYFSQNKDEKRSKPAGQERLTGK
RelQ	Bhalodurans_RelQ_WP_010898996	Bacillus halodurans	strain=C-125	WP_010898996	MNNWDVFLTPYKQAVEELKVKLKGIREQYQKSSKHTPIEFVTGRVKPISSILDKAIRKNIPLDQLEEKMQDLAGLRIVTQFVEDIETVVQLIRSRSDFEIVEERDYVEQKKDSGYRSYHLVLRYPVQTIEGEKRILVELQIRTLAMNFWATIEHSLNYKYSGEIPLNIKTRLQRAAEAAFRLDEEMSQIRDEVREAQQIITRKQEQGRTLT
BdRel	Tsucc_SASIII_BdRel_WP_169309738	Treponema succinifaciens	strain=DSM 2489	WP_169309738	MYQSLITSLLFDGNDISNPQIEGRVKDRKSCIDKFERKYLDEFESNISIDDIKEKITDFVGIRIICYYEDEIEKIEKVIRANFDVIDKTDKTQKLKDSNIFGYKGIHLDVRLSKERLNLDEYKKVSKFSVEIQIRTIIQHAWSSLDHKIIYKNERSPEITKAAERLAALFEIADSEFLRLRNETQKQEKLSEEKIKASEDKSEKSSEIISLMTFKSFLNLKFQKYNFYEHRTNAILQEILRCNSTFSISQLTDSFESNIKDVEKYKHDNEKILSMNPYTILRHILYVHDNETFSALLTDIQKNNFDSFIKKIDS
BdRel	Obaumanii_BdRel_WP_094277741	Oceanimonas baumannii	strain=ATCC 700832	WP_094277741	MPSLNFENAKQEFRDYYNENYDLLDGAMNSFVTLVNSLIRNSSDITISKIEGRVKERNECVKKFSRKYRATLEAEGHEYQIIDHISDLIGVRVVCLYEDDIEKIKELLCAHFEVVDITDKIAQIESTENYFGYKGLHLDLKLNEQRRTLPEYSKFVDFGFEIQIRTIIQDSWSVLDHKIKYKKSIPNSLKRRINSLAALFEVADREFREIRNATEAILQAEDLTQEQIAKETDLVQVGEATSKTKAYILNAFSFLKIANHFFPGFDFEPHKVDGFTEEIVSLKKGITRGKFNFYLRENIATVKKYKEFFENKNTGETLNPYTMIRHCLYLGDKEAFSNLLSSHVMEAFKEWLVDNG
BdRel	Aanthurii_BdRel_WP_111880788	Acidovorax anthurii	strain=CFPB 3232 = DSM 16745	WP_111880788	MPSLDFFREERGFEAFYEQELPALQYACASYIALLQSILSRTPNLDITKVEGRVKDRQECIAKFSRKYRAALEESNTPYKIRPYITDLIGVRVVCLYEDELEKVAHAVRSHFDVIDVTDKVSAVESTEGSFGYKGLHLDLRLNAPQAALTEHRAYADQPFELQVRTIIQDSWSVLDHKIKYKKSIPGQLRRRINVLSALFELADREFRQIRDETDAELRQAPDETMEADAGAPMPPEGRPAPPGSELNAFTFLKIANHFFKDCDFDPHKVDLFVADIRAWAPDMTRARFNTLLRATLGTVKRYKQYFEEITPQASFNPYTVIRHCLYLGDRTTFRRALRNSSREAFEAWLKEHA
BdRel	Ppropionicus_BdRel_WP_011735364	Pelobacter propionicus	strain=DSM 2379	WP_011735364	MPSLNFEREKDAFETYYESNRKLLTDAKNAYMRIIGSLIKRSDVGEVTKIEGRVKDRDECIKKFHRKYQSRLESDEQPYEIKDFMSDLIGVRIVCLYEDQISVLTELLQRHFRVLDITDKISAVESTEDYFGYKGLHMDLALNDTMAAKPKYLPYARLSFEVQIRSLIQDAWSVLDHKIKYKKSIPIDLKRRINVLSALFELADREFKEIRIATAELMQEATVALISDQADGSSDERGTAGATSSQKAVNAFSFMRIVGHFFRDFEFEEHKVDDFVHDILKLDSSFQKSDLHTCLTENLKTVREYRDHFMTENPDKTFSHYTSIRHCLYLYDQETFVRILSRGARERFSVWLDDIRRKP
BdRel	Jaquimarina_BdRel_WP_052500699	Jannaschia aquimarina	strain=DSM 28248	WP_052500699	MKEETLASLDFSHELEEFKKFYDENYQYHYDALRSMHSLLESLALSDSRLGIEKIEYRLKVRDECVGKFIRNYRGKLEKEKKGYSIKNHVSDILGLRITCQYEEDIAKVQNLIDQNFFVLETTDKTAELVADEGRFGYKGLHMDLCISEERAKFPEYYRYKGLRFEVQIRTLIQDAWSVLDHKLKYKKSIPNDLKRRVNALAALFEIADREFSAIRDLTGEYEERAEDYEVDISETEGLNAETKLEEGSGESGEKGKPAPILDAFSFLRIANHFFEGYEFPPDAADDFVEEILQMRPETTRGKFNYYLRTSISLVKRYAEERLTKAHVNMKPFTIMRHCLFYHDDKKFRTMLTPQARQYFNAYLLEAKNSAR
BdRel	Dsulfexigens_BdRel_WP_015403653	Desulfocapsa sulfexigens	strain=DSM 10523	WP_015403653	MPSLDFEKEKQRFLNYASDNIELLRNAESSFSTLIKSLLATSSELSASTVTSRVKGLEECISKFSRKYQSELEEEKKEYEIKDYITDLIGIRIICLYEKNIQEIGKILMDNLCLIDSTDKSRLLEQTENSFGYKGLHLDLKLDSTREIMPEYRIYKDINFEVQIRTIIQDAWSVLDHKIKYKKSIPHVLKRRINSLAALFETADREFFSIREETEKLEKITKEKINTNENETLNVFHFEKIAEQYFPEFHFSSRKIDALVDEILNHKKITEVYFKKLIKQNIETVLNYEEFLKGQHLLTPYTIIRHTLYYGDKKAFTRILYEYQRKAFDKWLENQ
MixRel	Hprevalens_MixRel_WP_014553288	Halanaerobium praevalens	strain=DSM 2228	WP_014553288	MANQKIVKEAVKLYKKQRQDYIELREKVEMILKEALNENNLTFHSIESRVKSVESFKSKAKRNKYTNPVKQITDLTGIRIITLFEKEIHQISDVLKELFKIDYARSEDKADLLDADKMGYKSIHYIAELSDEKIAKTELENFKGLKFEIQIRSILQHAWAEIEHDRNYKFKGELPKRLQRRFYALAGMLEIADKEFNSLSEAVERYRQKNS
MixRel	Emoraviensis_MixRel_WP_010763470	Enterococcus moraviensis	strain=ATCC BAA-383	WP_010763470	MVEKEGKVDILAQYDKQEKLYADFLNYFYNTITGILDSESIVVQNIDVRLKNRKSLGKKIVLKAKYKKIDDITDICGMRIITYFSDDVDKIANFIKEEFEVDEAKSVDKREIDDPTKFGYVSLHYIVSLKGSRSELPEAKRFRNLKIEIQIRTILQHAWAEIEHDLGYKAVGDIPVKVRRQFSRLASHIELADEEFVRVKESINSYSEEVRRNIKNKTEEVLIDIISVSTFVINDEQYLKTIESIDKFMPNKTKRSINDSTSKNILSKIVKICTSIKIVTIGELKTIYLSLSDDLEKCLKREVESQEIWGMSQITPLISILDIINKAKNKSINSSDFIRYYEKEQQEVWKEKYLEGREDNGYEENGE
MixRel	Praffinos_MixRel_WP_019552501	Propionispira raffinosivorans	strain=DSM 20765	WP_019552501	MNNLVAKYEENYVSYQKLTTQFQSMLSLLLQNQPLHIHSIIGRTKNKASLENKILQANDKYNRLSDITDICGIRVITYYEDEIDKISDFIRSHFSIDEENSVDKRKKLSPDRFGYLSLHLIVNLPLNKFGLGSVASDHTCKIEIQIRSILQHAWAEIEHDLEYKNPAGTSDETRRRFCRLASVLEFADREFKDIRNSIEEKTTVPTLYREYKKEPKSIRSFKLIQPGFFEKLLIQFPNYGWAACASLIFFMFSILINMY
MixRel	Fsuccinogenes_MixRel_WP_014545923	Fibrobacter succinogenes subsp. succinogenes	strain=S85	WP_014545923	MSEDSVEKYGLNPAETMILEDYRDKLPVFEKMRDFVCDLLKKKVAENNIYVTAVEARIKAEASLAEKLERKNGKYKSLTDLTDILGARVIAFYNDDVDKIAALVESLFEIDWRNSVDKRKMHELDSFGYNSLHFICTIPKALFEDPEYPELNEIRFEIQMRTALQHVWATLDHDTGYKSGFEIPREYLRNLNRLAGMLELVDEQFCKIRTDINNYRYHVQSLVHSGRFDEVALNGDSFTNYLKLRPFDKLNQRIAAINQAEIHESSMMPFLKALKFLRFETLADVDKLIKEDSDDAYHLAAFQLANTDLDIINSSLGVISLLVVYILKKGGGVAGIRTILDDLYGESSGHEAWANRLYKNALKLSFMNR
MixRel	Dgeotherm_MixRel_WP_011530557	Deinococcus geothermalis	strain=DSM 11300	WP_011530557	MDNEALVQTYREALPEYERLRDAVVAHLTQRLTAAGLKIHHVTGRVKRPASLADKLRRKPGRYHTLADVTDLVGVRVITYFERDVNAVARLIEEHFVVDWDNSSDKSKMHDPDRFGYLGVHYVVRAEPDLVPALAGTRYEVQIRSILQHAWAEIEHDLGYKNREAVPREVRRRFYRLAGLLEMADEEFMALHRMARDYAATLPARIAEDPESVFIDAQSMTYLLDVPPIQALDAQLAAALYIPLLSDWPDPERPQRLASLLHYVGVHSVGLLQKELARHGAEVQRFGVALLPRLRELWQPSGGLRRGSSVVQYALLRACANPSLDPAEVVRRLDLSRAGTLEGMVQTVREVYAAERGEHAAR
MixRel	Dradiodurans_MixRel_WP_010888268	Deinococcus radiodurans	strain=R1	WP_010888268	MSTVAAPGTIMGVAMSSSAPFSPSTLVADYVSQLSEYEALRSAAVAHMARLLQEAGLNIHHVTARLKKPASLADKLRRKVGRYHTLGDVTDLVGVRVITYFESDVAAVSRLVEGCCEVDWDHSIDKSKMHDPDRFGYMGVHYVVRPSASQPEFAALLDAHPGLSDLRFEIQIRSILQHAWAEIEHDLGYKNREAVPREVRRRFYRLAGLLEMADEEFMALARMSRDYAATLPERVQEEPESVFIDVQSVSYLLGQPPVRPLDLEVAEALGVTLLVDWPDPERPVRLTSLLDYVGVHSVGQLQKELARFAPDIVRFAAALLPQLREAWTPAGGARPGTSLVHYALLRACVNPSLEAREVIKMLDLMGTQSERQLVRTVRETYREVISAGTEEREG
MixRel	Eramosum_MixRel_WP_008792637	Erysipelatoclostridium ramosum	strain=DSM 1402	WP_008792637	MDNEDLVREYSNNLTTYEQFTNLMETYICNLLNREQISFHSITSRTKSIESLSKKIELKNKYQKLDEITDLSGIRVITYYTDTVDQISKLIENEFIIDRDNSIDKRKSLDPKRFGYRSLHYVVQIDPKYVKAQEYLKYHNLKLEIQISSILQYTWAEIEHDLGYKSQEEIPYDIKRSFSRLAGLLELADEEFLRIKNEIFAYQNHLLLSYLSADIDKESLAVFKVKSPEYNELTEFLIKEMKAKKVSQGNFENIIRMFEYLNISKLQEVDQKLKQYQQLIMEHIDVLYRDATRTKTNIISGDMPLLCLCYFILVVEKGEVEFEKFTEQFISSVNFKNRLIELKRILKDYKLEAAD
MixRel	TrepC6A8_SASIII_T530_RS14085	Treponema sp. C6A8	strain=C6A8	WP_051537926	MNAKEKMIMEEYRESKPDFERLEKEVVAILQDIADSCNIQIYAINHRVKEEKSLAGKLERKGDKYSSLSDITDILGTRVVCFFSDEVDKLAAQIEKRFDVDWNESIDKRKYLDVNTFGYLSVHYICSLKPNGKYPPELINKRFEVQMCSLMQHIWAVMEHDLGYKTKFGVPTAVKRDFFRLAGLLEIADEHFVSIRDSVSDYTKEVHERIIADTAGDIPIDSVSLEEYMNNSKSMQNFLRTISNVCEAEISKENPDNYLEQLDWLKKRTIGDLQQMLADNYSLAMQMIEKLLATSDLDILSSTVALRFLCHAELVNKRYGRELMVDFLMLSMKDRERAERYADNLIKEYGK
MixRel	TrepJC4_SASIII_MSI_RS07135	Treponema sp. JC4	strain=JC4	WP_009105256	MNAKEHLIMAEYREAKPDFEKLEKEAVAVLQDIADSCNIQIYAINHRIKEEKSLAGKLERKGDKYSSLSDITDILGTRVVCFFSDDVDKLAAQIEQRFDVDWNESIDKRKYLNVNTFGYLSVHYICSLKPNGKYAPELLNKRFEVQMCSLMQHIWAVMEHDLGYKTKFGVPTAVKRDFFRLAGLLEIADEHFVSIRDRVAAYTKDVHERIIADTANDIPIDSVSLEEYMNNSKSMQSFLRTISNVCEAEISQESPDNYLEQLDWLKKRNIGDLQQMLTENYSLAMQMIEKLLAASDIDILSSTVALRFLCHAELVNKRYSKELMVDFLVISMKNRERAERYADSLIKEYF
MixRel	Tporc_SASIII_MixRel_WP_159446183	Treponema porcinum	strain=ATCC BAA-908	WP_159446183	MNVKDNLILEQYRSEKSRYEQLGKVVQKRLEDIAAESSVSVMTVGHRLKDEKSLCGKLYRKGEKYRSLEDITDILGARIVCYFYDDVDVLGKQVEKSFVVDWENSVDKRKQMRADSFGYLSLHYICSLPKDAGFPQELCDVRFEIQIRTIMQHVWSEINHDLGYKSDFGMPRAVIRQFARLAGMFEIIDEEFMRVRDGMNAYTSQTRKKIQDDKAQDVLMDNVSLREYMLYNKKIRAFLERIAGIEGSEITEISPESYVPQLKWLKKNTIGDVQSMLYENEELAFELARKSLAGSELDVVASTVALRFLCRAELLSKNYTEQQAVEFILLSVSDKKRAERQAEMLFRQKEEL
AaRel	Maquaticum_AaRel_WP_082742387	Methylobacterium aquaticum	strain=MA-22A	WP_082742387	MKTHSISSRVKELVSLVAKAQNKGVIDPFAAIKDIAGARIVCLFRSDLSKIEDIINSKFSVIERDDKITDGDGFGYMSIHYICKIPEGYIGPRYDHIRGKIFELQTRTLCMDAWAVVSHYLDYKDDWDVPADLKKAMNALSGLFYVADNQFEQVYGERLKSQNASTEMLRNTSNVEINLDTLRAYIEKRFPNRDDSHDAHISELIYDLKETGYTNINQIENDINKAEEFFIEYENILLSNSYLHERFSKVGAVRVAISIANEKMEKLINAKADVDIKPYDAAFLRPIREKYVNKYRDNQN
AaRel	Myco_Root135_AaRel_WP_082570044	Mycobacterium sp. Root135	strain=Root135	WP_082570044	MNNFDPAEFVADREIANLKDKFASQRQTYEDLAFEAQKELRSALEALPLKFHTCESRVKEQESFIEKAAKKRYADPFDEMHDIVGVRVVCLFLSDLELVDKVVREKFDVRKYEDKTKGSTPDRFGYRSVHYDCQIRSNYSGPYYDHIKSLVFEVQVRTILQDAWAVVEHYLGYKGLNSIPAESQNDFGALVGLFHLADKTFQQIRDTALLQDVVAKASLEVTKGLSPVQDGPTSASITIDRSTLKALLRALYVHRSESSDAEYSEFVEELARSGITKVDEVTKLLQRGESMRSSTGVAATNEADTAKVGAAIRNQAKLSDVRFARQCVGLAQPSFRLNRLKRS
AaRel	Rkyotonensis_AaRel_WP_089251833	Rhodococcus kyotonensis	strain=JCM 23211	WP_089251833	MSDPNGGAADQATRRKQYGAQFDDGVQALRRLGGEVQFALESALIVEKIKTHSVTHRVKDKASFLDKIERKAYEDPFGQTPDLVGARVVCLFKEDLERIDSIVRSTFEVLEHEDKLQTAETDQFGYMSVHYVCELSAKDSGARYNGIKGLKFEIQCRTLLMDAWANVSHYLAYKGEASIPDEILRDFHALSALFYVADNQLQNIYNQSRNSENEEAVSVESSGSPTSDKIDRSSLKAVLRHLYPDREASTDIEYSEFVEELATFSYNSVEQFLEAQDQGYKGAIESERYNPPSDEHDLSDNSFTRYTDIGFAREALGMVDQEYAEIRRRLWMRQQPDDFFAGLAGDDDGPHDPDS
MixRel5	Dpacifica_MixRel5_WP_089372713	Dokdonia pacifica	strain=DSM 25597	WP_089372713	MEKIESNYNSKIGLYHSLVEQSVQQIEYLLKKEDIKLGFAIESRVKDLDSILDKCNRYNITINDISEINDIAGIRLVSLFQEDVDNIEKIIDGNFKVLRKENTEGRLKDNQFGYGSIHYEVTPPDEWFNLPTLSNLKKLKIEIQVRTAAQHIWAATSHILQYKREDDIPLPLRRTINRTAALLETVDLEFSRVKTERDKFLSSLNKTDSSDELNVDMLKFLMRKLIPKKHHTSEGGHSKLLEDLQNMNIETVKQFRDLLKKPWYNPDGSNLNELGIVRWAMRDKIPGATEYFKGKYKLKITPNKT
MixRel5	Fsubsaxon_MixRel5_WP_051200043	Flavobacterium subsaxonicum	strain=WB 4.1-42 = DSM 21790	WP_051200043	MNDKFDAFQKEHEELLPISIRTCEVVKNEIEKLFLDEGISLGFPIQTRVKKWESIFDKVNSGRFNIKKSIKELQDLIGLRVILLFKTDVEKVSKLLSKTFNEVKIHNTIDKLQNNQFGYSSIHIIGRIPQEWTSVPSYKELDNIKFEIQIRTLSQHMWAEVSNTFQYKQEESVPKELLRSIGRASALLEIVDLEFDRLLIERSDYKHEINLSNIETKKLTLNVDILSATLDKALPIQNKDENEDYAGLLKDLNESEINTLEELQLLINENLEKALDEDIKMVESASKPNSNFSINDRIRIRNEGVFFSHEGLVRTMLDIKNPNLIFPEEDEPFDF
MixRel5	Dhippei_MixRel5_WP_092335840	Desulfosporosinus hippei	strain=DSM 8344	WP_092335840	MENIRKQYEANLDLYKLFCKELKTQINELLNESFIKLAVPLESRVKTWDSIAEKCDRNHMKIRNLSDLNDLAGLRVILLFQTDVDRVTTIIKENFNVLRIEDTHNRLDENQFGYGSIHFEISSPKSWLKIPTLRKMQGLCAEIQVRTISQHTWAAASHVLQYKQERHVPLPLRRSINRLAALLETVDFELVRLLSERNEYILELENTVVVNDDDLLNVDNLKQVLDKYLPPENKGEDELYDELLDNLETLQIIKLGQLKSLLLKHQQAIMEKERIEVEKISKGEKKSDSIERNNKGVFFVHTGLVRMALKEEFGEERVNNILNLISHEDEEDYEEDYEEDYEEDYED
MixRel5	Pborealis_MixRel5_WP_083488779	Pedobacter borealis	strain=DSM 19626	WP_083488779	MVNSGKNSISRISLNKTITELNDLIGIRIVLLFPKYKDKVVELLSKDFKLLNDPYKSTQSPDKFGYSSVHLILGVQKEWLNSPNWKNHAKKKVEVQIRTLSEHIWAETSHSLFYKKEENIPKIIIRDLYKLSAILEVVDDKLQDLKAKVEEYFEYVKTASFEEILKMDLNSETFRRVMVENSNNIYIADDNTNKILSSRIEKEYNILNVNVLNDLIKGKINSDSMNESEYLENVIQILNAEKIRIDEGQKEGSLQS
MixRel5	Ppiriforme_MixRel5_WP_092052600	Planctomicrobium piriforme	strain=DSM 26348	WP_092052600	MSDNEQDQHSTTDHFKIQYQDCIGLAERLREAVVEQVSELLKANGVTLGVPIESRVKTWNSIADKFDRKRLEIKNINELEDLVGVRIILLFRRDLENANRLLSNSFNVISSEDTAERLSESEFGYQSQHFVVQLPANWLSVPSLSGLGTLFVELQIRTLAQHIWAAASHKLQYKQKSGVPLPLRRTINRVSALLETVDLEFDRVLEERTAYVETTQSANSETDPLNVDNLRTLLSDLLPSENKSTDENYANLLQNLFHFKINTPEQLRSIIGKHLNAIYASEVKELKKARAHPSEHDTTRLDRGVFFTHVGLAREALRAEFGNQRVNNILTEMMSDKPKRRVSRKPKK
MixRel5	Bfastidiosus_MixRel5_WP_066233600	Bacillus fastidiosus	strain=NBRC 101226	WP_066233600	MSFLEQIHEIFHHLPVEVMQDIDKRKHVPNLKKLDGLIAEVQVRTAAQHIWAATSHVLQYKREEHVPPELRRAISRAAAVLEVVDFEFERFLNERDNLSSKNIDDQKLDIESLIDIMESMLPYENKRLGHELYATILDELFSVNIDTIGKLKNIINKHIAEVKLEDREEAKQMYLLFPEHQRNHKLVTTRYANGIHLTHTGLIRKIIRKEFGENVI
FabRel	Gthiogenes_FabRel_WP_078790568	Geobacter thiogenes	strain=ATCC BAA-34	WP_078790568	MDIQSLRQKYEEMRPRLERLGNNIKAALEQFLEQNEIDVFGVSYRVKDFESFYEKIERKQYKDPFEQDDDLCGIRIIAFYPTDIERIEKIIKDEFIIHDFINKENELNADQFGYRSSHLIVTISEDWLTAPNYRGLKDIRAEIQVRTILMHAWANISHNLSYKSKDQVPPQFLRRIFQLSALFEMADQEFDLLRSHKIEYQQTLVRNAREDSKGFDTSQPLNIDILQAFLDFYFPNRHRELKETEKLLSEMQKLKVTLKDLEKGRVLSADFMNEDEKASFDGKKGHQWAQVGVARHILDLTSDNYWKSRSKDLPEHISELVEKTRKRIKVAKSA
FabRel	Amobilis_FabRel_WP_073288602	Anaerosporobacter mobilis	strain=DSM 15930	WP_073288602	MKKDIYILKKQFFELADQYEKLAKNLVEALKILLTEINVGYLTIDYRIKSFDSFLKKIERKKFDSPFEQIEDICGIRIICYYRSDIEKICEIISKEFQILESEDKEELLDENEFGYRSHHFIIKVKDEWLSTPNYRDFGKLKAEVQIRTNLMHTWAEIEHKLEYKRDDDIPVKFKRKFSRISAMLEEADEQFEELRAEISKYRQEMLFNVMEENFNLMESDQINMDTLQVFMDYFFKGQEKNTRLTSELVSELKQLQLSIGDLKEYYDLCNQYLESVEFDTMQHFDDNYKWYQVSSLRTMLELCSKEYYEKFGIRKDMKEIIKKYRNIMKQGDNENKSTDSATLLTRKNESKE
FabRel	Rfaecimaris_FabRel_WP_176214749	Reichenbachiella faecimaris	strain=DSM 26133	WP_176214749	MPSKKELKAKYTDQQETYEQACLTGKELLRQALHDEGIELLHVSHRVKSFESFYEKISRKKYSNPYADTEDICGLRVICFYINDLPRVGDIVGQTFQIQDSIDKILDAETDRFGYRSNHYIVTLPKRPEYNELSDLKIEVQTRTALMHTWAHIQGKLEYKKAEHTPRIFRRKLFQLSALLELADEQFQSLKLEKNLFRAALTNSSAEFTPTTELNIDTFMAFMELYFPNRRESYRYSKLLMIELINCQLNFSHLISGYDLLKEHLKSIEKDASRNFSREEMMKIILSITNDVFYESFKSDELLAKNSTTIQVWKTKLEL
ActRel	Caurimucosum_ActRel_WP_010190493	Corynebacterium aurimucosum	strain=ATCC 700975	WP_010190493	MAESSMSRLSNQYHSWVHAHPTAAQDFRDAIEDLLNDAGIIFDRVATRVKLWPSLKAKAKKRRDNGELMYPKPWEDIHDVLGVRITVFHSTVIPEALEVLGETFTVLRSVDKAAETRISGGFGYGSHHLVLKVSEDSAAALEELEAYVGWTFEIQIRTVLQHAWAEFEHDIRYKQGPNPPSPQVDRLFTLAAGLIELADQQFDEIAALKAPSSEAGDDVEITAETLPGVLAIILGNRFPRSRSEHYRFLAELLENNGITRLSQLKQLLDDDAIAHVHDAMRYRFRPGQVRLIDDLLLNKFGPQHIEATAEAGDRKDRKRRLNARLKALKNFRNT
ActRel	Cglutamicum_ActRel_cgR_2003	Corynebacterium glutamicum	strain=R	WP_011897537	MSDNTLSQFGSYYHEFRRAHPMADVEFLLAIEELLTDGGVTFDRVTTRIKEWSSLKAKARKRRDDSSLIYPDPRKDIHDMIGVRITTYHSTEIPVALKVLQDSFIVHKSVDKAAETRISGGFGYGSHHLILEVDDTSDDLQDYKGLVFEVQVRTVLQHAWAEFEHDIRYKRADVSNPEDFSAEVDRMFTLAAGLIELADQQFDQIAALKETSRVADESVELTAETLPGVLAMLIGNRFPRPRSTNYRFLEDILVANSITSVVQLRELLNPTDIEVLLKVMNYRFHPGQIRIIDDLLLKRFGQSHIDATVATDSQPLNAKRHRQLKRKLELMTQAHLVEPPN
ActRel	Cefficiens_ActRel_WP_006768017	Corynebacterium efficiens	strain=YS-314	WP_006768017	MTHDKTLARFGSYYHEFRRSHPGVAEDFHAAIEELLTDGGVTYDRVSTRLKEWSSLKAKARKRGPDGALLYPDPRRDIHDMIGVRITTYHSTEIPVALKVLRDSFIVHKSVDKAKETRISGGFGYGSHHLILEVDETNEDLQDYVGLVFEVQVRTVLQHAWAEFEHDIRYKRSGIATGAADGTNGQLNPEVDRMFTLAAGLIELADQQFDQIAALKETRQTTDETVEITAETLPGVLAMLIGNRFPRPRSETYRFLEEILTVHGVTSVGALRELLDVTDIELLLKVMRYRFHPGQTRIIDDLLLKKFGQAHIDATAPKDAQPPQTKRRRQMKRKLEMMQQAHIAEQPSPLSAERNTEREQQL
ActRel	Kaerolata_ActRel_WP_035932884	Knoellia aerolata	strain=DSM 18566	WP_035932884	MSDDLTVNPTSDAVHRAVQRYAELHPEIRQVADQFVAMVTGMLDDAGINYVSVTGRAKSVASFAGKAARAVDGVPIYTDPLDEITDQIGVRVVTYLQGDVAAVAELLAGELSVLDDRDLGQETALEGRFGYASRHLLVTLADEDVDAAYAHLRGRSASVQVRTILQHAWAEFEHDVRYKGSVPAADVSDLDRRFTLAAGLLELADREFTAIRDRLQAGVSEQDLETVDDDPRISGPDLAAFLSAHFQDAGWSRTDHYSWISGLLLELGITSLDELAGLLGSIDVEGIDERMGYRYPAGAVRRLDDVLLAVFGPRYIGLHSNSHRVESLTARLEKVRPSQG
ActRel	Njensenii_ActRel_WP_067436209	Nocardioides jensenii	strain=JCM 136 =NBRC 14755	WP_067436209	MSRKPRRRRATSAVAAAVQKYADAQPGLQPVTERYVDLITHMLDDAGINYLSVTGRTKSVASYAAKAERLTEGEDPLTEITDTIGVRVITYVHADVAAVADVLGDELVILDDRDLGQETANEGRFGYSSRHVLVTVRDDDTSELNGNSASVQVRTVLQHAWAEFEHDIRYKGKIPEEHAPDLDRRFTLAAGLLELADKEFSRIRDVLRATVTEERAEADEEDPRIDAKELATFLNTQYADVGWSRTDHYAWISGLLLELGITSLDELAGLLVSIDTTSIDARMGYKYPAGAVRRLDDALLAVFGARYVGLHGNAHRVDLLRTRLEKLRADLPDLAE
ActRel	Gmysorens_ActRel_WP_066138183	Glutamicibacter mysorens	strain=NBRC 103060	WP_066138183	MMDPAQGQGHDEFSEQIAAAVEQYKSVTGELNTVMSAMKAKIRRLFANSEVQPLFITGRVKSPQSFAAKASRRLQENSETAPVLEFPNPLREIHDMVGIRIIVMLPHEIQQVASLIKSHRDSFDCRSDREKDIGSVESGTYGYSSRHLLLKTRSEPVVRKFQEALGKPVVASGNFVFEVQIRTVLQHAWSEMEHDIRFKHPGEAAWNPQIDRHFTATAAMLETVEDYFTDIDELYHRLNGYHDQQGAGSEPLTGEKIGEIWQTLLPHVDRKRDDDWSWAAELLGAHGIGQTWQLAQLLDANVVTDVRAALDHRYSPGPDRLLDDVLLWRFGKDHIEKTSGGDLRREASLRRRLIQMMDYRSQLGARN
ActRel	Janophelis_ActRel_WP_068313842	Janibacter anophelis	strain=NBRC 107843	WP_068313842	MASTQSTRVRRAVQRYAKERERLEEVTDAYVALVTRLLDDAGINYLTVTGRTKSVESFAAKAARRLQGGRLAHPKPLTDITDQVGVRVVTYVLADVDAVAQLLSSQLEVREDRDMGRETAQEGRFGYSSRHLLVALGEDRDEAGIPADRPASVQIRTVLQHAWAEFEHDVRYKGSVPAEHAPDFDRRFTLAAGLLELADQQFSAIRDRHREELTSPAEGADDDPRISATDLAAFLAGQFADAGWSRTDHYAWISGLLLELGIGSLSELREVLREVDIAQIDRHMGYRYPPGAVRRLDDALLSVYRERYVGLHGNAHRVPLLRARLARFTG
ActRel2	Cammonii_ActRel2_WP_066515971	Curtobacterium ammoniigenes	strain=NBRC 101786	WP_066515971	MSVIADARARFVAERPAFVTLAERVADAIKKRTRSEGIACSVSGRAKEVSSFVGKALRKNYSDPWTEITDKVGVRVTLDDPSDLGRVVELINSDYEVVEYQDKTHTLWEADKIGYGGVHLQVVIRDGADVVGECEIQVRSAAQNLWSEMSHRLLYKPGVEPDDDTKRALTRLAALMEIFDEEVSRRVKQMTAAPGYRIEELINLAESEFYRFSDNTYDRPLSRYVISEIGPTLPSEQAHQYAAQLHAFVADHQDKLTDIFRRYADVSTVVLIHQPESMIIFERIASDPFTLREVWGRQLPSDELDQLQAIWGD
ActRel2	Sbottrop_ActRel2_WP_005477052	Streptomyces bottropensis	strain=ATCC 25435	WP_005477052	MRRPAMALTPDQALQRFKEQQELIGQAAKATADHIARAAAREELACAVSWRAKELSSFEKKIDRKGYTDPWTEITDKAGVRVVVQHSGLLDPLKKVITDCLEIIDVEDDRHVAGNEDRLSYPRLHIQAVMAGGETDPDGKPYECEIQLRTEAVDLWARMSHKFLYKPGVAPPADVSRSLYRLIALVELYDLEVERGAKAMSKHPQLVRGSHLLDLAEQIYQTFTHHPYSRDLSYEVVEVLADAIDDETAYGERLAEFAERFHDRLERIYTDYGPTSVHAIEHGRYLLTSQPESLIIFERLTNARFGILEAWEQSELSEAWLNDLADAWGTAL
ActRel2	Ktaihuensis_ActRel2_WP_091559356	Klenkia taihuensis	strain=DSM 45962	WP_091559356	MTSANEARQRYIAEYPNFQQAAGSLKIQLERLVDQERITGARVKVRAKEVSSFVKKLRKYGDDCWDKTTDKVGAQVVVGTLADVRQIRTALEAGTDGLEHLHSDEKSPVLSNPQALTYAGVHVQVRLEDLMSGGEPIEAEVQLRTQAQDIWANLEHGLVYKPVVAPSLAIQRKIARLSVLVEMFDEEVDAAMGQLSQDARYEPALLLREAERLFLTMVTQSGEPELSLEVLSRLLENWGISDWSNYAGDLRSFVTEQNAKLRDVLLEYGEESSYAQEFNYVLFTQPESLILLEMIENRPVTVARAFRGTDLEPAVAALADVWGAPLMLG
gRel	Lep_santarosai_gRel_LSS_05208	Leptospira santarosai serovar Shermani str. LT 821		WP_004458981	MNETLLRDSFVQQAKSLQAWGDFVTDKITKPFADFIKIPSYARVKNADSFIEKALYRNKGYADPLNEISDKVGTRFVVLLIDHIKEIADFVEEDSIWEASKDRDYEAEIDRNPTLFNYQSVHYVVKNVSPVEYNDIEIPVGISCEIQIRTLLQHAYSEVTHDTIYKPKKRTNNGIARKVARSMALMEAADNTFSEAFREIREMEKEDHQILTLSRNIYESFTSSRYNERLSAYFIDSFLEDIKNYDRDKILSFIQSRSDLQERIMERKDKSLIIGQPLVILLYMLIEQMPNKVKKLWPLTPSELQPLFNDLGIAFDPD
gRel	Apakistan_gRel_WP_074947867	Acinetobacter pakistanensis	strain=ANC 5076 = CCUG 69707	WP_074947867	MGQFIALTISSAIENKGKNLKSFFKIPVQARLKEDNSLIDKAFIRKTYGNPYDDVEDKVGLRFVVLLIDDVKSIIDIITTNDSWTAIHARDYEKEKEEKPLLFAYQSMHFILRPTKEFEFNSINILTDIPCEVQIRTLLQHAHAELTHDAIYKSPNTIKPSVNRTVSKCMALIETTDDFFCEATKALNEGPITEFKILERLDSLFQKKIELHSYHEKSSLIVFDTFENFITEDLIDNIDKLLNRKPFLINKIQEKYYVFKIYQQSVILFA
gRel	Lhalophila_gRel_WP_141491618	Longimonas halophila	strain=KCTC 42399	WP_141491618	MTETEIIKRYTNERPMYEAYGEFIVDEFTAKMRSEIESQDFGDLFKVEPSYRTKEPASLVAKALYRAKGYENPYEEINDKVGARFVVLLQTQLEKASALIEDHDILDFEKSRDFKDERHENPLSFEYQSIHYIVRPTEDVKVGNMTIPTNTPCEIQLRTLLQHAYSELTHDTVYKPRLVATPDVQRVVAKSMALIETTGELFSKVEEKLRDMDKQYQHITDQLTQIYDKFSDPEYNKRLNDFLLSEFHPLLEKDNFNMQEVIDFYESSESSYITEYINDKSSDSLIYRQPAILLVAYLVKEYKFEAWRHWPLPQDELAPIYSKFGYSLSSISGKGTY
gRel	Cbeijerinckii_gRel_WP_077831547	Clostridium beijerinckii	strain=ATCC 39058	WP_077831547	MINKEENFLEEYEKIKPMINEWGNYVNNYIVKKINEKGFDVELFLKIKPQVRLKGNASILEKAFYRGKNYSNPLHDITDKVGIRFVVLLLEDINIIKDIVEKSDEWISSKDRDFEKEREEKPTFFDYQSVHYVVTNNKIRTVNNITIEKDVTCEIQIRTLLQHAYSELTHDTVYKPKQQVEANVQRLVARSMAMIETTDGIFKEVSDAMINLNNLKSNNLLPIIKQKYLEIKNPEDNSRIQDLIINSYHTLIQEIEHDEFKKFVDEYFQFMKEQINAKYTNKLLFRQSIVILLYYLVKKYPVQVQMDWPLTDDLLRPIYTDLGIRFET
gRel	Nkurashik_gRel_WP_109016092	Novimethylophilus kurashikiensis	strain=La2-4	WP_109016092	MTESEIRTLWETEHPIYEAWGDYVRNQLMMQLSEVLAQQDPPGKVSEFLKLQVQPRLKDAKSLIDKALFRDKKYGDPYAEITDKVGMRFVVLLSSHIRLVEQAILDDQDWEGSKDRDYEEERRARPLEFAYQSLHYVVRAARDIIHGNVTVPKGTPCELQIRTLLQHAHSELTHDTIYKPKKAASPEINRTVAKSMALIEAADDFFELVMRDLQSASKPVRDAIDALNRAYIHHIGIRPEAEKSNVVVLDAFSEQIPADLISRIDSLILSKGYILERIKSRFDTHHLFRQPVILFAYHMAVSRPAEVKDIWPLTNEDLKLVFLDLGISYDNV
gRel	Cnigrificans_gRel_WP_034578236	Carnimonas nigrificans	strain=ATCC BAA-78	WP_034578236	MKRDEFIQLYEAELPMYKAWADFVLIKIDSSILSHAGTKSAYLEWVKIPPSQRVKQVDSLVTKAFIRKRNKYKDPYKEITDKAGIRFVVLLTSQLELLCNIVEEATSWAYSKDKEFDEWKGDDPRLFDYQSVHYIVYAARDIEHKGVQIKEGTPCEVQLRTLLQHAYAELTHDTIYKGNIAASPEVHRTFAKSMALMETTDDLLCNAKILLENATADINAWKNAINTEAKKRLGDIQLIDDSKSADHLLNSISDLLQKTSTDEFLAFLEDPNYSYVSEKIKERQAGSVEFRHPFVLLMYFLAKRFRASLYRKWPLDLEPLEGVYSDLGLQPPWATT
PsRel	Tporc_SASIV_PsRel_WP_078932279	Treponema porcinum	strain=ATCC BAA-908	WP_078932279	MMTKAELEEEYEKRIIEYRKILPYLTQEVQDCYRGLKENNSIRIDQDCFFTIKGTGSFVNKALKFEIDNETKKEIPNKYKYENPFIDIQDQIRARIVVYYLTDVERIANSVINTFGNIENNDFNNPNDYEKFGYQGRHIIVNINKNLIPDTINVNLDVIPDFFELQVKTLFQHAWSQAEHDLRYKGNGKLSFDDKRMLSFAAAQAWGADKVFEGIFKRQENCDK
PsRel	Lepto_kmetyi_PsRel_WP_123180427	Leptospira kmetyi	strain=LS 001/16	WP_123180427	MKSEDQIKKEYSERFHVLVEIAARIEEDLREKIKRPRVDRISARAKSQERYAKKALKNANGKRKYSDPIKQIQDQVGARIVLFYLDDVEEVAQKIKEYYRHIEKQEIISDNPKEFGYVGLHFILFIPDELITKEEKPYAPTFFELQIKTLFQHAWSEAEHDLLYKPISEFTHDEQRKVAFTAAQAWGADLIFNELFIEKVKNANN
PsRel	Rleguminosarum_PsRel_WP_130785383	Rhizobium leguminosarum	strain=SM5	WP_130785383	MTVEEEYRARYDKVLVPLSASLSDLLAEHLSGRERVDRISSRPKSVDRFVAKAAKITDRGVRKYEHPLAQIQDQIGARVTVFYKSDVESVREVLMRYLRPVESRDLVPASEWEFGYFGWHSVCLFPAELIMPDWPAEHVPNFFELQVKTLFQHAWSEANHDLGYKPERGGLTPDQNRMLAFASAQAWGADRAFEELFCELQDPAKGP
PsRel	Bpseudomallei_PsRel_WP_076982408	Burkholderia pseudomallei	NCTC 13392	WP_076982408	MSDEELFAQYSRRYASILVPLAVGLTSFLEQRVDGIEHVDRVSARAKDPARFLAKAIKEDGGGRKYADPFSEIQDQVAARITVFYLSDAEVVEATILKYFNRIEANTVVQDSPKQFGYEGRHLVLAIPEELFVDEEHRDTPDFFELQIKTLFQHAWSEAEHDLAYKPTAPLTELQMREIAFTAAQAWGADQMFAKLAKELAVR
PsRel	Pdicarboxyl_PsRel_WP_091934893	Propionivibrio dicarboxylicus	strain=DSM 5885	WP_091934893	MTETELLAEYQSRYQELNGLAEKLIDFLTEMLEDTPRIDRIAARAKSPERFLGKALKLNDDGSIKYSSPFVQIQDQIGARVIVFYKQDVDAVSEVVDKYLRRIEERVVIPDSAKEFGYVGKHFILALPEDVISDQLDREKVPQFFELQVKTLFQHAWGEAEHDISYKSKEPLTKLQKRQVAFTAAQAWGADEIFEQLVNALT
PsRel	Djoergens_PsRel_WP_022663690	Desulfospira joergensenii	strain=DSM 10085	WP_022663690	MDLKDKYLLRYTKYLKSISKRISKKLSNELEAFQRIDRIIARPKSLDRFIIKAQKEENGSPKYSDPLNQIQDQIGARIIVFYLEDVEVVASEIEAYYRSIEKRQLIPESENEFGYVGKHYVLMIPEDVVDDEMDRTQLPEFFELQIKTLFQHAWSEANHDLGYKQDQPLTSHQKRKLAFTAAQAWGADLIFSELHSNL
PsRel	Bjaponicum_PsRel_WP_038936643	Bradyrhizobium japonicum	strain=J5	WP_038936643	MTSSSQKPDDLREQYKERREKVLAPLADELRAYLSRCLEGQPRIDRISARPKDIDRFVAKAAKLVDGKPKYQEPLAEIQDQVGARIITYYQSDVARLDPLIQQWFRPIEYRDHVPESHWEFGYFGRHYILAIPSDVISAGWSKEMIPRFFELQVKTLFEHAWSEAEHDLGYKPGEAPLTPQQTRSLAYTSAQAWGADKMFDDLFRERAGTTGGATH
PsRel	Hchukchiensis_PsRel_WP_034741323	Hyphomonas chukchiensis	strain=BH-BN04-4	WP_034741323	MISFDKAYQEIREKHLVPLAARLELHLKEVFEKQPRVDRISCRAKAIDSFVKKAAKLNNDGSAKYSDPLEQIQDVVGARIVTFYRPDVEALTKMVETHFTPIEEKELSPNSEYEFGYFGKHFVLLLPSDVLVEGMPDQAPEIFELQIKTVFQHAWSEASHDLDYKEENEPLTFDDKRKIAFASAQAWGADNAFEEIARSRIVQFRKP
PsRel	Bgladioli_PsRel_WP_105859202	Burkholderia gladioli	strain=AU26456	WP_105859202	MIDAELSREYVSRYEEILVPLAHRLSSMLADTVSGLPRVDRVSARAKDPDRFMDKALKTKDGKRKYENPLIQIQDQVGARIIVFYLSDVKIVSSEVEKYFTHIEAKEVNPDSEKEFGYVGTHYILSVPEDVYPESDADVARMPKFFELQVKTLFQHAWSEAEHDLSYKAPSPLTSHQKRKLAFTAAQAWGADQMFHELAGELIGEAANDPVKVVEG
PsRel	Sphingorhabdus_PsRel_WP_067202017	Sphingorhabdus sp. M41	strain=M41	WP_067202017	MMVADIETAYSIIFDNQLKNIEKELELHIKEVFSQFERIDSITVRAKSPSRFATKAIKTNEDGTRKYKDPFSEIQDQIGARITVFYLSDVEKVEQTIEKYFNHIEIQEKKPEDDSAFGYVGTHFILNIPDDVLPDGEARQSCPDFFELQIKTLFQHAWSEAHHDLGYKSIRNLTSIEQRKVAFSAAQAWGADMMFDELAKDLVEDNDN
RelV	Vcholerae_RelV_VC1224	Vibrio cholerae O1 biovar El Tor	strain=N16961	WP_000054941	MSLLLRTTALMLLLLSRAPAMAAVPLTTNSTEDNREESQQNEVSSKLFRHSLSGLYGIANQNYPIVQPYQDFDVLYSKAHQAQIELETLCKSTALLTHTQAYFAGTKSRQRALEKVELELDGQAERITDLARATIVAHDVASLVTAYETLSREATVVKVKNRFKNPAESGYRDLNVLVQLPKTGIIAEVQLHLAAIAQVKSGAEHELYEQIQTIERTARQEQRELTEWENAQIAKMRSASRDLYQQAWQPYITTHIQAA
RelV	Afischeri_RelV_WP_011262279	Aliivibrio fischeri	strain=ES114	WP_011262279	MKKFARAAVLMVLVFGRPQAQAASLLEHIEPDYQESNQSEIDHHHVLHSLNGLLSIDSWNHFSHQPYNDFDILSSKAHQAQHELENICKQTALISNSQTQFAGVKNNERAKIKIEQELSGQVNQLTDIARATVVADSIPDLVTAYEALNRETTVVSVTNRFSQPAKSGYRDIKLLVELPKTKLIAEIQLHLKDIADVKNGVEHKIYEEIQSMERLAFVENRTFTEFEEARFTKLRGLSQSLYTNAWQSYLPAQAFA
RelV	Vorientalis_RelV_WP_004413814	Vibrio orientalis	strain=ATCC 33934	WP_004413814	MSLFLRTTALMLLMLSRAPAFAAIPPAPGNEENRSTNQNEVCSKAFKHNLSGLYGIQSISSSPVQPYSDFDVLYSKAHQAQAELETLCKSTALLTSTEAYFAGVKSSERAKEKIAYELDGQTERITDLARATIVADDIEGLMSAYEVLNRETTIVKVKNRFKKPAASGYRDLNLLVQLPKTNLVAEVQIHLKAIADVKSGPEHAIYERIQKIERTAAIESRDFNEIEQAQIRNMRRESKELYQNAWQPYITTHLSAA
RelV	Fsenticii_RelV_WP_028117247	Ferrimonas senticii	strain=DSM 18821	WP_028117247	MKHLFKTALMSLLMVSQSSIATAASSFPSHDEPQLRPALERQDLRFHAGNRLESIPSYQAYPAEQAHNDFELLLQQAATAQQELAMLAHRTAYLTNTDALVPAVKSKQRAQAKLTGKLANQPQHLTDLARVSLVATDIDGVLKAYQYLSKQVEVIRVKNRFASPKANGYRDINMVVRLPQTGHIAEVQLHLESIAAIKNGEEHQIYQQIQQLERQAEPLSEFELARLTKLKQQSTALYHDAWQQLISPTKQLG
RelV	Vbrasiliensis_RelV_WP_006877630	Vibrio brasiliensis	strain=LMG 20546	WP_006877630	MSLFLRTTALMLLMLSRAPAFAAIPTAPANEENRSTNQNEVCSHAFKHNLSGLYGIQSMSTTPTQPYSDFDVLYSKAHQAQAELETLCKSTALLTSTESYFAGVKSAERAKEKIAYELNGQPERITDLARATIVADDIESLMAAYEVLNRETTVVKVKNRFKKPGASGYRDLNLLVKLPKTNLVAEVQLHLKAIADVKSGPEHEFYEQIQKIERLAALESREINDLEQAQIRTMRRQSKELYQNAWQPYITTHLKAA
FaRel	Cmarina_FaRel_WP_090034969	Cellulomonas marina	strain=CGMCC 4.6945	WP_090034969	MCQSCAEGGRRCRDRRQLEGLTVDELRPGQSEDRPDVVWPNEPAPSTLWDKYPTAVAGEAVATILEACAEESGITSDHLQVVPPGARMHALEFRVKSPSSLARKILSRLRRDRVVVGEGTARDVAGRLTDVVRYTAVCVDHEDLPATARSMVTALGTRSYTVVEAEHSYVDGNPYKGLHLLVASPGGRVFELQIHSELSQSVKDTLHVDYEIERDMDLAWEERAAARERMEKLSASVPTPAGLDELTTLGDVPVRARTYPNAYATS
FaRel	Rzopfii_FaRel_WP_072816088	Rhodococcus zopfii	strain=NBRC 100606	WP_072816088	MCRAEDEGGRRCTDHRRHKATSIEALRPDPALDRPDVDWATDPASTPQQLYADHPAHVAALVVETMIAAKQQEAAMTADVLAALPDKVRMHGLEFRMKSPASLARKLADRVKAAPFAEPERIVEKITDVVRYTAISRPEQVVATATALAARLSDRRWTIVEAEQSYLDGNQYKGLHMLARHPGGLAAEFQFHTDASQQVKDDTHLDYERARDTGVPATERAALIEKMTARWAQVPTPPGLTQLSELGGCPVTPKNYAPRKMNRGRDAR
FaRel	Microbacterium_FaRel_WP_017831628	Microbacterium sp. UCD-TDU	strain=UCD-TDU	WP_017831628	MCRSSDDGGRRCLDHRHLRDVDVDDLRPAATDDAPDVDWGEHPPSTAELYDTYGSTVAGAAIHKLEEVAAIEPEITAAIIDAAPADCRMHNLEYRMKSPASLAGKIESRILVDPTATPVEITGRLTDFVRYTVVAPTPDRVVPAAQETLEGLVAKGWEVKEIEHSFVDGNPYKGLHSIVVHHSETDQDVEIQFHSEAGAAIKDRYHHDYETLRDQTQPYPTRAAAHTTMVNAWNIVPTPPGLVDLHIGSVVAVEKAYGPPKPPTPPYQDGLR
ActRel3	Rmaanshan_ActRel3_WP_072751869	Rhodococcus maanshanensis	strain=NBRC 100610	WP_072751869	MRTKKKSDNVAALVNQLYNERERAWAAALVTAQTFLDTLADDVLEDLDRDRLNAKTARIKDRERTADKVRRRIAEGQMARPTTTDDIADAIHDLVGIKVLCKTPRDLSAFTEKLLEACTSPACSVRLAVPPRDYVANPKDSGYRAFHAVLMIKVATHEGDLGVKVEVQVKTLLQDAWGELTHEDMYKPGKALKPNEFHRDVARQMAQLLDNVDTMADLLAAELDRQTAQLDADADGTAPDSSEEPTVYARVTRTGPRYALAVTLDGRQGLIPARSVRRLVGSSARINVSDYLDVGDMVDVRVEETDTALYYHPVALA
ActRel3	Gotitidis_ActRel3_WP_007236536	Gordonia otitidis	strain=NBRC 100426	WP_007236536	MMSLDDLVNDLYDAKEDSWEAARRNAETFVRQATRLADPDDRYLYSVTSRIKRPERALQKIEMKIDKKSLKRPTDLTSVENSISDWVGVKVACNTTADAKSLISIIEENCGKANYPEFSKNGDGSNDIVDYINNPKDSGYRAYHAVVLFHSFVDAKLCNVRAEIQIKSRLQDAWGELTHDTSYKSNDNNTVESHAATAKSMAEMLVAVDKLATDLAREVTYDAAPPGDTGSPTEKEDENHDDEREQQEIVTVFHLDKRYALARDESGEVGLIRALWVRDLLADDGTIEPNERIDVDDHLEIGQQLLVDAFEDNDNLFFDPVSLEHPSDR
ActRel3	Tphoenicis_ActRel3_WP_083956124	Tersicoccus phoenicis	strain=1p05MA = DSM 30849	WP_083956124	MSDRPERGTAPPGPAAPPGSATTGEAATTAEAATSVEPVEPAAFPSEAEIDRAVDRLYAQRLPDWERARVRAQQVLGAVARATTAGGDTSRLDVTQFRIKDRRRASDKMRRVLRDEPELAPFVATDPERVVPDVVGLKVLCKTPRDLADVVAALRAYCASPDTDVSLLQERDYVGAPKDSGYRAFHLLLRVPIEDAIGDDAVSVEVQVKTRLQDAWSELTHEDMYKPGGALKPDRFHTSVARAMAGLLSEVDLLADELATELDARTEGDEERRETVVIDGEAATHRGRRTVTVRTTGARFALAVDGEGRQGLIPAVRIKELLGSESRIDVDDHLQVDDVLTVDVEENSKGLYFYPVSLPARD
ActRel3	Ajejuensis_ActRel3_WP_092501963	Agrococcus jejuensis	strain=DSM 22002	WP_092501963	MTDPTTAVRRAYETRADAWDSAMGMVEGWLDERADALLADADRMRLVVMPGRIKEEARTIDRLSRAATELDLADVTVDQVEELVRDVVGVKVLCKSTRDQVLLADDVATALQAGIHLVEMRDYVAEPKPSGYRAVHALLDVDVTTPAGTTVVAVEVQIKTRVQDAWGELTHEDLYKPGGGLRPSDFHRSVGRTMANLLAEVDRLADDLAGEFDVATDEPASERAHAVAGRIPIRSVVVRSTGPRYALAVDDEGRQGLIPAFAVRALAPTDGHVDVDAFVPEGSTLEARVFEDERGLYYLPVALPELPTEV
CapRel	Lep_fiocruz_CapRel_WP_004480930	Leptospira sp. Fiocruz LV3954	strain=Fiocruz LV3954	WP_004480930	MKWTTVEYSKGKIDKAGEVLQRGLFIDPDYDEALEILNNFRTSHGYPINTFNATLRKKLNEMGKDYFVSQRLKRIPSIIAKMNRFEKMKLSRMQDIGGLRAVLKNVKEVNKLVKIYRDLLFQHRLSSEKDYIAKPKSSGYKSYHLVYKYKNSFNNAYDGLSVELQIRTKLQHSWATAVETMGTFLDYSLKSSEGPADWLTYFSLVSSAFSSIENTPVLEEHKGIKINTLQRKIHLETKRLNVVQKLNSYKIAIDSISSDAKKGKYYLITLLPKENLVQIRRYSQPELGNANDDYIKEEKQVTQENHRQVVLVSSSSLATLKKAYPNYFLDTNEFIKYLSQI
CapRel	Atimonensis_CapRel_WP_017178122	Actinomyces timonensis	DSM 23838	WP_017178122	MTEPPPPSGSQIRKAGSTIRRHARGEAPAEEFASALDVVRRYRASFAKPLSEVTDELRRIVGSLNIKAEISQRLKRMDTIIDKLSQRETGLSLDRMVDLGGCRVVLDDDSLHDLSRIGEQLKLTWAGDMQANREKDYISEPRASGYRAKHLVLLKDGRLIEIQLRTARMHAWAQTMEALGMLVDQNLKQDQGHSLPQEYGRALSKMYQQIDGSYRMTDQDLVDFQRISEELSFMFEKMFDERRLADGH
CapRel	Brevi_HMSC08F02_CapRel_WP_070515524	Brevibacterium sp. HMSC08F02	strain=HMSC08F02	WP_070515524	MAEHERPSKTSVRKAGSKIRRFRGGEASQAEFEEALEVVRAFRSQFAGPLLMVTNSVSGIASGCGIDASVTQRLKREQTILEKLGDREKGLDLSRMQDIGGCRILVSDIAQVRTVEAAILDVWEAQVAKVYDYIECPRESGYRAVHIVVKRDSLPIEIQIRSRRMHAWAEFVERMSGHFGRNLKQDAGDHPVQILARTMAEIYRLEEEQKRVPIDLIDKANRQIAEVNKLLTASVDKQEGAS
CapRel	Mterramass_CapRel_WP_083746574	Mycobacterium terramassiliense	strain=AB308	WP_083746574	MAASVPSVSAVNRAGNVLRNLRVTGNRVKVPAAVEITAEQIFAALDTLEAWRAAHARPLGAATMGLRSRVATMGCAHIEVSQRLKRIPTIIDKLRREPGMNLGRMHDIGGCRAVLQSLDEVQRVQSRYSGDPVTARTKDYVAQPKPDGYRAVHVIVRYQGRLIEVQLRTQVQHEWAYTVESVTSRFGLDIKAGGGPPPVRDWFAAVSEAMALEEHDQPVGPELLHRVYKLRETAQPYLQGVRR
CapRel	Rantarcica_CapRel_WP_092611904	Raineyella antarctica	strain=LZ-22	WP_092611904	MTSQPSAATDPPSKNQVRQAGRTVRHSLQMPLSVDEETYAEAIAIIERHRAAHARPMVTANVALRQMCRRLGLNAKVTQRLKRMETIRDKLLREPGLNLDRMQDFGGCRVIVPTIEDAYRLRDRILRRHPDARVKDYVAEPRGSGYRAIHVIAEYGLPKKPIEIQIRTPEMHEWADMVERVSGMLGINYKQEGHAEFQLWAKVLSRILELQAAGRPVPEALRENYAAVTQRLFRDLEGR
CapRel	Lellinghaus_CapRel_WP_108961600	Leptospira ellinghausenii	strain=E18	WP_108961600	MTWTSSKYSKNQIDKAGEYLKKGLFISPDYEESLEILNNFRTCHGYPINTFNATLRGKLNELNKEYFVSQRLKRIPSIISKLNRISGMRLSRMQDLGGLRAVLKNITEVNKLVKIYRHLPFTHQLINEKDYINNPKESGYKSHHLVYKYCNPRNPAYDGLSLELQIRTKLQHSWATAVETMGTFLDYSLKSSEGPSEWLEYFSLVSSAFSAIEKTPVIEKHSKIKIDTLQKEVRKETQRLNVIQKLNSYKIAINSISSEAKKGKYYLVILRPSENIVSIKRYSQSELDIANDDYIKEERMITPENLRQVVLVSSSSLSTLKKAYPNYFLDTNEFIKYLRKV
CapRel	Dmagneto_CapRel_WP_080798057	Desulfamplus magnetovallimortis	strain=BW-1	WP_080798057	MVLSTPKYSKSQVNKAGEILIKDNPSMNEWMWAYDVLDNWRSCHGYPINTFQATLRNKLKAVDKDALVAQRLKRMPSIISKLKRFRSMKLARMQDIGGLRSVVSDMEKVRELEKNYRKSRFNHDLVSIKDYISNPKESGYRSIHLVYKYSNSKAPEYNGLHIELQIRSKLQHYWATAVETMGTFLEYALKSSEGPQEWLNFFSLTGCAFAYLENTPPVPGYKGKSREDIYSETLNEAERLCIYDRLQAFSIVAKRIRIEKKQGSYHLIILDLDQKIVSVQTYSRRYLETANREYAKYEKRISMGENLQVVLVSAGSVDNLRRAYPNYFLDTGEFINQLRKLDEISKS
CapRel	Ahongdeng_CapRel_WP_008927333	Alcanivorax hongdengensis	strain=A-11-3	WP_008927333	MAKISPLYSKKQVAKAGDILRDAASEKADKTWAMEVLSNWRGIHSYPINTFQATLRDKLRSIDNDALVAQRLKRAPSIISKLQRFPGMKLSRMQDIGGLRAVVGDLEKVFKLKENYKNSRFQHELVGEKDYIESPKDTGYRGIHLIYKYKNNRVNHYDGLQLELQIRTRLQHAWATSVETMGTFLNHALKSSEGPDEWLDFFALTGSAFALYEGCGPVPGYEALGEIETYERVLEEAQRLDVIDRLQAFAVAAHSITNDSQGGSYHIVILRPHEKTVEIESFGKKKLPQANARYSEYESKIEAGDDIQVVLVATGSIDSLKQAYPNYFLDTHEFVNVIYVLEEKVKEANSPENTGK
PhRel	Aloporensis_PhRel_WP_052745433	Allosalinactinospora lopnorensis	strain=CA15-2	WP_052745433	MRLPLSKNQIGELGRRLIHAETPAAEDIAALNELLLVYSDLLLETVERVSTNLGLEPTYRTKTKDTILEKLARGGGRWLRDVQDLAGMRLVCDMSLIEQDALADRILELFSNAPKEARLIDRRHNPSHGYRTLHVIAYPYGIPVEIQLRTRLQHEWAETFERYADVVGRGVRYGEEPSHVVMHDGANERWLLAGRTETRVIEEESQAGVSRAAGDSLQNLSRLITQHEHRRCADDNRADIARAEAEIQWTLRSFQDGFASLVRALRGRYGG
PhRel	Bcasei_PhRel_WP_081590981	Brevibacterium casei CIP102111	strain=CIP102111	WP_081590981	MANPPRLQTPPWSQNDLRALGKALRDGTTPPGRAPDYEEVLAWYLDFSGDVLEHLEGLDWSPLGLAAAPGTSRPKTVGTLIEKLRRDRSTPLQNIGDLAGVRIDADMSLSVQTAFADSVAATIRDEVGDANVFIKDLRGGEHSGYRAVHVLTKYPAGRCEIQLRTQLQSAWANAYELLAMIVGREIRYGGMPSNAPGRSLVVSMLQESRTIAEFEGRLNLLSHLSHVSESVDEATRKILASKYNEDKKGEEPILRSLHDMEQRLLALVRGDRDD
PhRel	Lsoli_PhRel_WP_062460761	Lysinimicrobium soli	strain=NBRC 109394	WP_062460761	MDPSIWPVAALSDRPGTLNELKRLGNAIRDADAAAISSLHYDELWSWYNDLVAAVLEELELLDLSSVCGAPVLLTGRAKVRETVREKLTRRPSDKLPSIQDLAGIRIEGDMTLGAQDLLAAALVDHFGKSAAKVKDLRVEDHSGYRAVHVWVRLDRPKGAWFEIQIRTELQGEWANTYEALADLAGRSIRYGELPPDADQRQAVELLQDLSRNSIARAESIEDLLARCNAGTMPDTQLAPALAAMGITGAERAAQAILGDSDVAAVTLTLLRDTHAQVLDMLRSAQREIRSQSREGR
PhRel	Mafricanum_PhRel_WP_003407164	Mycobacterium africanum GM041182	strain=GM041182	WP_003407164	MVVALVGSAIVDLHSRPPWSNNAVRRLGVALRDGVDPPVDCPSYAEVMLWHADLAAEVQDRIEGRSWSASELLVTSRAKSQDTLLAKLRRRPYLQLNTIQDIAGVRIDADLLLGEQTRLAREIADHFGADQPAIHDLRDHPHAGYRAVHVWLRLPAGRVEIQIRTILQSLWANFYELLADAYGRGIRYDERPEQLAAGVVPAQLQELVGVMQDASADLAMHEAEWQHCAEIEYPGQRAMALGEASKNKATVLATTKFRLERAINEAESAGGGG
PhRel	MycoPhage_Phrann_PhRel_YP_009304221	Mycobacterium phage Phrann		YP_009304221	MENRPSSIINVAPAWSKGELKRLGEALFSGTATPEQHARYNEVMLWHNELAAEVAATLYTTDWQACPSELFDITARPKTIDTLIQKLQRERSMSLDEVQDLAGVRIDADIDLKVQTALAEEIATHFGERSRIRDMRENPHSGYRAVHVWLRLPAGRVEVQIRTVPQSEWANTYERLGDRYGRGIRYGASAEDDEARELVERMHKMSAALASSEESTVELAQLEDELHQLKERLAEMRPLARASGPINHRRVSKALDRTFRKAEETRTRLNQHRDSYLQMLREMRSMLDTDGS
PhRel	MycoPhage_Squirty_PhRel_YP_009124581	Mycobacterium phage Squirty		YP_009124581	MENRPSSIINVAPAWSKGELKRLGEALFSGTATPEQHARYNEVMLWHNELAAEVAATLYTTDWQACPSELFDITARPKTIDTLIQKLQRERSMSLDEVQDLAGVRIDADIDLKVQTALAEEIATPGEPPQMFALGRADYDAARPDDEIEETSQTFEVEAQMSAIDFDDPTRWRVKTTSGTRNVTVEDEKFLGRVARGLAIRQQDIFWLEVREDAIVKNGRKRTNWVVTKVENRTRRVASDNESRERDPASP
PhRel	Naestruarii_PhRel_WP_071894002	Neomicrococcus aestuarii	strain=B18	WP_071894002	MLHYNDLATETQTKIENMDWTSLPGSRKFEVTSRAKTFDTLRQKLQRDKTLQLPNVQDIAGVRFEAEMNLREQDDVADRIADQSSHDKTTCIKDLRHDPHSGYRAVHLRLILREGVHVRGRVEVQIRTHLQGEWANMYEAAADLFGRDIRYGWIPQDEDLAEIVRSLHGLSDRIGVLEDAKRGMLSSQLMIQEIRKNPAVLEDDRFKAIVSSTADLNQEIVAMQREIFDVCATLRDLFIQRQITQEEG
PhRel	Salbum_PhRel_WP_093168291	Sinosporangium album	strain=CPCC 201354	WP_093168291	METVRGIGFQPSGRIKNTGTILEKLRRHGGSLLKSIQDLAGARIVLSGGRALQNHAIARIVNAFTSESRELRLVDRRTNPSHGYRAVHVIVNLHEAPVEIQVRTHWQHEWADMFEKLADRVGRGIRYGEPPTRWTVCKDDRDAAAHAREYEVRASVVAAALSLSESVKTLEEAELTDGRSGSTQADEMWREVHGHLIFLQELIGRLVPVPETTYIGKVDK
PhRel	Cmustelae_PhRel_WP_052844737	Corynebacterium mustelae	strain=DSM 45274	WP_052844737	MDRIGKSLKMGETPDLVKYAEITDWFERLIAEIALVAERELKQYMMNEYPFHLQIEGNYKLTKRIKTDDTLADKLLRLKTKLNRIQDFAGCRLDLECGLGAQIEFAKRLEDAYTAIGAQVNLKNYLQETQQGYRAIHLHITCAAGRSELQIRTIYQAAWANVNELLGDIFGRAHRYERIAESHPGAYLIADMQKLSAEIKKIEEEIDRVSSRSVNCNREQLADPNEIGILKNKLFSVHQELVELATRAKKNQKDWGE
PhRel	Cgenitalium_PhRel_WP_050748788	Corynebacterium genitalium	strain=ATCC 33030	WP_050748788	MDLNSKPPFSKGDMKRAGKALMVGEGLDVEKYAEIVAWHQDLIVLIRETCERVIARYQEEYGDSDHLHSISRVFGSDRTKSKDTLTAKLGRIGMSLDSIQDFAGVRYDIEAGLTAQTYLAGRFESAFSDMGASVNVRDYRQDTQQGYRAIHLWLRMPAGRVEIQLRTSLQSRWASLNEFLGDKVGRSIRYEEPQESDFPELFVIIERVRFFSEAIRSIEERREMLLRDLSVQADIADALVLRNLQRSDQETAEILELMAVTSSEIAYLEAKPASQMKEGDDS
FaRel2	AnaerovibrioJC8_FaRel2_WP_085022663	Anaerovibrio sp. JC8	strain=JC8	WP_085022663	MIKVLMKDGLSLERLSCLSCKSNLDISLKKNLHYFSKDELLADVYRVQELLDLKMPEYDDIVLDYRIKSIQSINLKYERYYPDHQAAKVFNDIVGFRTLCDNYDDILVLQSMRHFKIVDLSQGKSKDDGYRGVHVYFQLSNHHYPVEIQYNTYYDRQINNWLHKYTYKKGYPDSLCCELREKYEQGIIKNEVQFKEVLDNVLSDSKRF
FaRel2	ColinsellaAN2_FaRel2_WP_087410551	Collinsella sp. An2	strain=An2	WP_087410551	MDILERDGLSESVLTSLSYQSALGISLKKDLRYFSEQELLDELDDIRRWYQGASLIDELPIDSRIKSKQSVVLKYHRYFPDHQARKVFNDLLGFRSMCDTYEDVLCLSGRAHFRVADLSSGKAVDDGYRGVHVYFQLSSRHWPIEIQYNTFYDRQLNNWLHKYLYKRVEDPAVGKYLRVRYEAGEIRNEAEFERSVRDVLSRCQVV
FaRel2	CoprobacillusD7_FaRel2_EEO34183	Coprobacillus sp. D7	strain=D7	EEO34183	MYILDKIGLNIEILESLSYESKLGMSFKRTLSHFNKEEVLKEIELINNWYFSLEIIDDLPLDSRIKSVSSAKMKFERYYPNATYNRVFNDILGFRVICKSYDEVLELEKEDKIRVVDMSRGKSNDDGYRGIHVYYQRDNHHYPIEIQFNTYYDRQLNDWLHDKFYKRGYDSSCGQLLRKYYENGKIKSAEELEEVLEDVLYHCKKI
FaRel2	Hproteolytica_FaRel2_WP_072903260	Hathewaya proteolytica	strain=DSM 3090	WP_072903260	MEILESLSYKSKLGISFKRSLGRFNKDNVIEEIKKVRLWYNQQNIIDSLPIDSRIKSIGSAIIKFDKYYPDVNFSSVFNDILGFRAVCSDYSEVLELELEKNIRIVDMSKGKSNDDGYRGIHVYYQKTNYHYPIEIQLNAYYDRQFNDWMHDKFYKRGFDKSIGQILRKQYEDGKIKTRKEFEEVLKYVLSNCKKV
FaRel2	SelenomonasND2010_FaRel2_WP_033170033	Selenomonas sp. ND2010	strain=ND2010	WP_033170033	MDISVLFYTTHLSKSLKNSLHKFDKEELMADISLARDFYDEALETAEFPYDYRIKSLESCRIKYDRYYPNYAVERTYNDLFGARLIVEDYSQAYEIANMKPVRESNMIAGKKMDDGYRGLHLYYQPDHSVYPIEFQFNTAYDRRLNDWLHSYLYKKGYAPDVGGRLRKIYESGCIQSEEDFRRELNVLLGGE
PhRel2	Bsubtilis_PhRel2_WP_09558406	Bacillus subtilis	strain=Ia1a	WP_090558406	MIKCTCEIESFCNDLHELILEINKLHSDFSTEFSLKKEVTHYNFKKTEIRHVTEVTDQHNLFTINNDFFILLQHYAEKLEEIVIYSDLEYLYSDFDLRLRVKQPDSIINKLKYYRVGKPEKGKIPLKKCLNDLLGIRITIDSFDHNNECFKNTCDLLKNQYKITCMDSSKGDYKAFHFYFYGESNRFFPWELQIWRNSDKVTNNRSHQLHKQEYKNWASIYKNSTETIVGKKR
PhRel2	Bacteriophage_lily_PhRel2_YP_009202237	Bacteriophage Lily		YP_009202237	MDFSPRVTVIHIDYIPIIELITAISDIHKKFSDEYLERFSSRLKNLKKQLVRDAFEDGLNIVNEDYYSLIQNYHEMLRAFIVETELEYEYADLDLRIRIKQTESIMHKLIYYKTGRSEEGKVPINKCLNDLLGFRIFIDGFDHNCNKLNDLCQTLNAKYSIKDRSNGNYRGTHVYFYSDNKAFPWELQIWNKADESTNEQSHKTHKSKREYIKWPNTYKNSKTY
PhRel2	Geobacillus_GBSV1_PhRel2_YP_764468	Geobacillus phage GBSV1		YP_764468	MALYKDIIQKGNMEKIKPYCYYDDIKKLVLDICKLHNDFSKEWVRSGNYAPVNLKKQLIRDVSLVVDDREVFILDNSFYSLIKNYVYKLEELVIDIDFEFTYQHLDCRLRVKQNESIVNKLKYYRVGKKDKGLYPLNKCLNDLLGFRIIVDDFDHDCVYFDALCENIKTEYKIRKMNASKNGYKATHIYFYGESNTYFPWELQIWNSSDEEQNVRSHRIHKQEYVKWAAIYKNSSEFEGGV
PhRel2	BacillusVirus1_PhRel2_YP_001425595	Bacillus virus 1		YP_001425595	MALYKDIIQKGNMEKIKPYCYYDDIKKLVLDICKLHNDFSKEWVRSGNYAPVNLKKQLIRDVSLVVDDREVFILDNSFYSLIKNYVYKLEELVIDIDFEFTYQHLDCRLRVKQNESIVNKLKYYRVGKKDKGLYPLNKCLNDLLGFRIIVDDFDHDCVYFDALCENIKTEYKIRKMNASKNGYKATHIYFYGESNTYFPWELQIWNSSDEEQNVRSHRIHKQEYVKWAAIYKNSSEFEGGV
FpRel2	Aureae_FpRel2_WP_005623912	Actinobacillus ureae	strain=ATCC 25976	WP_005623912	MLEKIERLIVEINKLHLAFSEDYFETGKVAKVNLKHTLAKVPIEHILSYRLNLHESINDYLFRADLYDIPYFYRVKASESILDKIKRFESRSEGYPVNSIMNDIFGARIIVSSEEIAEIMERLDDWKDKYGLKNWYLRDKEEYVGIHIYFKNASNFYYPWELQVWDKKDAEKNIQSHIKYKRNFIKNI
FpRel2	Ngonorrhoeae_FpRel2_WP_095197783	Neisseria gonorrhoeae	strain=NCTC13798	WP_095197783	MESNLQKTERLIREINRLHAQYSQDYFETGKVRKINLSHTLKNVPTGHILSYRLNLHEAVNDYLAFADTRGIDFFYRVKTAESIHDKINRYLARGTQYPTNNILNDIFGARLIWPSETVAGILEKLDGWKTEYGLKNWYLRDAGGYIGIHIYFKNSSNFYYPWELQVWDEKDAKANIENHMAYKRNFVR
FpRel2	Ssobrinus_FpRel2_WP_002960087	Streptococcus sobrinus	Strain=ATCC 33478	WP_002960087	MTASIEKVERLIDQINKLHLAYSRDYFETGKVAKVNLSHTFSKVPTEHILSYRLNLHESINDYLYRADLKDINFYYRVKTAESILDKIERYKARETQYPVNNILNDIFGARMILTSDQVAQVLDSLDGWKEKFGLKNWYLRDQDGYIGIHIYFKNASNFYYPWELQIWDEKDAESNIKSHQDFKRSFVK
FpRel2	Smutans_FpRel2_Smu1206c	Streptococcus mutans	strain=U159	WP_002263263	MLEKVERLITEINRIHLEYSKDYFETGKVEKVNLKHTFAKVPTQAILAYRLNLHEAINDYLMKANLQDIAYVYRVKTSESILDKINRFSERKEGYPVNSVLNDIFGARIILSSNEISQVMEHLDDWQEKYGLKNWYLRDKDGYVGIHIYFKNKSNFYYPWELQIWDEKDVDGNIASHIKYKRGFV
FpRel2	Sagal_FpRel2_SAG0547	Streptococcus agalactiae	strain=2603V/R	WP_000891067	MLEKVERLISEINRIHLVYSQDYFETGKVEKINLKHTFSKVPVQAILDYRLNLHESINDYLMKADVKDIPYVYRVKTSESILDKIERFSKRQDGYPVNSILNDIFGARIILSSEDISQVMEQLDEWKDKFDLKNWYLRDKDNYTGIHVYFKNKSNHYYPWELQIWDEKDVDQNIESHKLFKRHFV
CloRel	Camylolyticum_CloRel_WP_073008315	Clostridium amylolyticum	strain=DSM 21864	WP_073008315	MELELFNFVESVTEYLETSRNKLEEACRDINLYFEKVLETYNEGYLNINSRVKGTDSLKEKVLRNGYYKKYKTSKELMDNLSDLIGIRIECRFIEDEKKIYKLLKNHFNKQDEDGYYYNSANKNIKLELVGEQPQIQKNGFEIFRIDGVYNFNEEAINFELQIKSLVNIFWGEIEHKVIYKNNNYTLGDEFIKNIMISIKKNLFMIDSQLLAIDNQFNKLNATDPTVRKDQIQKVLSKIIYDIYSMKMKNSIGFIVDFRESCDTIIKYIFRSNNAEKLDDYSETLLKTLNRLNDISKNKVSFKREILFERDIHFKDEFCNIIGGTILKSINGDFNWNLFFRILFEIELGNNAEDFENFIIFFRNSLYENINFVKLYSKFNCEEAGKIVNSLMIEVAQCF…
CloRel	Cacetiredu_CloRel_WP_070110439	Clostridium acetireducens	strainDSM 10703	WP_070110439	MGLQIFEFIDETTHNLENIRGELEIASRDLEKYLDTMLIDDTEGYLNITSRVKSSFSLKEKIIRNNYYKKYSSPEEVLYNLSDLIGVRIECRFIEDENGIYKFLKKFFNRVYKDGMYYNANNEKIRLDLSSQQPQVQKNGFKIYKIDGVYDFNDKKINFELQIKSLVNIFWGEIEHKIIYKNYNYMLTNKFFKEMMDSIKSNLSMMDNQLLIIYEQFNKINSTDESVRKSQMEAVLSKIIYDIFSRKIKNNIGFIMDFRKSCDLIMEYIFRSNNAENLDEYNSTLLTTLNRLNEIGKNDVDFNSEITFERTIILEDDFSRIVGESILKSINVDFHWNLFFRILFEIELGNNAEDFETFISFLKNRFYENESFVKLNSKFNFEEKEHIKNSIMIKIAYAF…
CloRel	Txylanil_CloRel_WP_093750321	Tepidimicrobium xylanilyticum	strain=DSM 23310	WP_093750321	MRLEIFDFIDDTVTIVDGMRDLLEDGNRELEYFFKEKFLDLDNILNVSSRVKSSMSLKEKIFRNNFYLKYQSPEELVENLTDLIGIRIECRFIEDEEQVYNKLFKIFNKLGEEGYYYNEEKPNILLRLDGKQPRLQKNGFGIYKIEGKYIKEKRTIKFELQIKSLVNVFWGEVEHKVLYKNYKYLITEELFKDIMHSLKENLSMIDRQLMILYNHLKDIDEYNVDKRREQLESILSKIIYEIYSEKTKEEFGFVVDYRKSCDVIVSYVLRKNGLKEAPDKSYDEEFLKVLERLYKIKENEIYIDRLIEFERDIQYEDSFCKKIGEAILEIINKDFKWNLFFKIIFQLGVGNNAEEFEGFLKFLRNRFYKNLENNQTLNSKFTKEEREEIIEYIMDLVAD…
CloRel	Cperfringens_CloRel_CPF_RS08170	Clostridium perfringens	strain=LLY_N11	WP_003463725	MELKVFEFTKGTLELLKEMKKDLAYSANLLDDFFYSLLENSCEGFFNISTRVKSASSLKEKIIRHNYYIKYDSPTDLFRNLSDLIGVRIECRFIEDEEHIFKFIRTIFNCTNKDGFSYSSQNPNIFLDLREHQPLKQKNGFELYRIDGFILNEEEKFNFELQIKSMVNNFWGEIEHKIIYKNYNMILGDKFYKNILNSIKNNLCLIDNQLLTIFNHVNSHMDNSNGVGLKKEGIEILLSKMIYDIYSSKVKHDLGISVDFRNACDIIIDYIFTKNNCNTSQEYYNTFVNTSVRLNEVFKDSISFKNKLSIGAEPLCFDSEFSNSIGNKLAHAMNYDFHWNLFFKILFQIEPGNNREDFYSFIRYLETIFSNRDSYLNLYLTFSAEEVSIIKEDILSSLN…
CloRel	ParvimonasF0139_CloRel_EGL39041	Parvimonas sp. oral taxon 110 str. F0139	strain=F0139	EGL39041	MKLEIFQFLEKSIEHMDNNMDFISNSADSLKKFFNDIFLNCDFFINTTARIKSEDSIREKLLRNNYYYKYPNHKVAIENLPDLIGIRVECRFIDDEKKIFDEISKNFTIELENGFYRSELNSNIELKLSEKQPTFQKNGFEIYKIDGRYVVEGDYFVNFELQIKSLVNIFWGEIDHSVLYKNFNYMITEDFIRSIMFSIKANLTMIDNQLQSVYNHLKNVEDKSNYDSSKIHLKTIVSKMVHDLYSVKIKESTGFVVDFKDCANIIVDYIFSKNKFHNSMRYEDYFVRLLNRLSSANNRTIVIGETFEICDTIEFKNDLCKKFGTGLLELVNKDFKWNLIFSVIQDIEENDFCEEFVLFSEFIVFAVVKRVKRAVDELNISNEDKSKLKWDISYVVMEF…
CloRel	Fmagna_CloRel_WP_041250606	Finegoldia magna	strain=ATCC 29328	WP_041250606	MRAGIFQFMNDAVKLINSRNKFINFVAEEAKEFFSKVFETNEDVININARVKKEDSIKEKILKQNYYIKCKDVEDVFSLFPDLIGVRIECRFNENEKDLYEYLKRLFYYKDENGYYYSKYDMRIRLNLDQPQPQKQKNGFEIYKIDAIFVENEEMKINFEVQIKSMVNVFWGEVDHSILYKNSNYVMTEDLIRDVMYSIKNNLTIIDKQLNSVYKKMMTVESNEDDATRQQFKSIITKMIHDGYMLKLKYNLGFVIDMRNIANVVSDYLFSVMDVLEKKQYEERLIDILNKVNAISNKPISFGELYDFSDMEFGDYIHTSFAQGLNSRLDKDFNWNFCLSILFAIDDRENDEIFMDFVYYVIYSIRRIIEKEISNCNINQTYQDILTDKLVKESIKYLS…
FpRel	Fuso_F0437_FpRel_WP_009424401	Fusobacterium sp. oral taxon 370 str. F0437	strain=F0437	WP_009424401	MDKLIKEEFFKEFSISEDYFLSTGLDWKELEKIYEDYINLVPLLEKEAEYVVSKLIDVPFVHSVRRRVKKPTHLIEKIIRKGKKYQERNISLDNYKEIVTDLIGIRVLHLFKDDWQTIHHEILNLWDIKETPQVNIRRGDYNLSQFKESIKDINCDVIVREHGYRSVHYLVSIDITKVLNISVEIQVRTVFEEAWSEIDHIMRYPYDVDNPIITEYLGIFNRIVGSADEMGTFLKKVKENFGTIKNADEVQRELDLKFK
FpRel	Fmortiferum_FpRel_WP_005885517	Fusobacterium mortiferum	strain=ATCC 9817	WP_005885517	MLDKEQFFKEFSIDKEYFESTGLIWDELVKIYDNYVALVPQLEKEAEYIVSKLIDVPSVHSVRRRVKKPKHLIEKIIRKGRKYVDRGISLETYKEIVTDLIGIRVLHLFKDDWKDIHHEIMGLWEIRETPQINIRRGDYNVIQLQESISEMNCEIIVRDHGYRSVHYLIGVPVTKKDEILVEIQVRTVFEEAWSEIDHLMRYPYDVDNPVITEYLAIFNRIVGSADEMGTFIKNMKSHFTLKPEESVDNRELDTKFK
FpRel	Cbeijerinckii_FpRel_CBEI_RS06880	Clostridium beijerinckii	strain=NRRL B-598	WP_011968644	MKKSFNIDIFLEKYPQAKEIISKNNINIENLKEIYEDYINYKTSYESQAAFIANILRSQRMVHSVKSRIKDPERLIEKVIRKTEDRKNKYGDDFEFTVNNYRNEINDLIGIRVIHIFKDQWQGIHDFIIKTWNVTEITANVREGDNIDVFDDPIIEVRSKASGYRSVHYLVEFYPINEKVIAEIQVRTIFEEGYGEIDHRLRYSHNEIPEILKSNLMLFNRIVGSADEMASLINNLSKEWGDKEVYYKTIIKDQEAEINRLKSKMTWIDVEKDS
FpRel	Spiro_africana_FpRel_WP_014456425	Spirochaeta africana	strain=DSM 8902	WP_014456425	MRKKELLSCFSLREKDFTRIGLDWGQLQAIERDYEKLRPTMDSVGRFVIDQMIGSPAIHSLNYRLKQPDHLLKKIVRKRIEDPARIITPENYRQQITDLIGIRALHLFKEDWQGIHRYICENWDLAETPTAYVRYGDSTRILDYYQKNNCQVLEHKHGYRSVHYLLRLRPKNEDILVEVQVRTLFEEAWGEIDHQVRYPHEQDNDLLIRLSSILNRLAGDADELASYMRYFRIRDKRRLRDHQKQLDEKNQVIEKLKQQIDELEIDKRSKQAISRNLDDLSQPEATDETPDGEFPWLNSFLESNLFQGIQNSLRDYMNSDSFQPLDVSPEELRMLQETQRELIGAIGADPAKLSALLQQNPAPRLLLDSVQPDTDKEHDST
FpRel	Spiro_cello_FpRel_WP_053228232	Spirochaeta cellobiosiphila	strain=DSM 17781	WP_053228232	MQQDFFKKFNINPLKFDQSGLKWEDLLAISTHYDTIKPDLAAVGKFAVESILKCKNVHSINYRVKDNEHLIEKIIRKTIADPCRRIRIDNYQEQITDLVGVRALHLFKEDWSAIHEFMMDSWNLAEPPKAYVRHGDSPRIIEYYKEKDCEVEEHPFGYRSVHYLIEAGLGKEKLKVEVQVRTIFEEAWGEIDHVVRYPYHKDKDMLVRLSSILNRLAGDADELGTYMRYFKTYNDQVEASHQQEIESKNQIIDSLRQQINQLTLDENQLQSLTNSLDALEGTKQNIKKPKQEYLWLDSFMDSPLFKNLSHQLEKIVQSEGFQPIEVSEEDFAIMENAQKELFQILGNPEKLNRFLSDGHVKNLMNQIEFVEPKKS
FpRel	Pmucosae_FpRel_WP_071136787	Petrimonas mucosa	strain=ING2-E5A	WP_071136787	MLNQKDFFVKYNIDEAAFQATELKWEDLEKIYEDYLKFKEELEPTAIMLFNKLMKSQKVHSVRYRIKDPEHLIEKIIRKKIEDKNSNLTLENYREELTDLIGLRALHLFKEDWEFVNDFITTTWDLKQNPVANYRKGDTEQIIEFFKKKGCEPKEHKYGYRSIHYIIKTQPGRQVHYGEIQVRTIFEEAWAEIDHTIRYPYDLENPIFFQFLLILNRLSGSADEMGSFIQFLKAELEVRDKLFKTQMQEKDTLISDLESKIEKLNIQGQELVEVKKDLKKLKEQKIRGTFLDSSIFDIQKEYDKVFKTSESLAKLTDSLNWIEKLGKPIVLPSLNTDTLSAISKLQDIQKVNIPKIDIPKNPLKPNDE
FpRel	Cmagnum_FpRel_WP_066625301	Clostridium magnum	strain=DSM 2767	WP_066625301	MNLTKEDFLNKCHITEENIEENQIDWNVLNDIYIDFNRYKNSYESQADFIANTLRTHKKIHSVKSRVKDSERLIEKIIRKTASRKEKYGKDFQFSVENYKEEITDLIGVRAIHIFKEDWEDIHNFILNTWKVIEITANVREGDDTQGFEELGIEIYSRKSGYRSVHYLIEFFPTSQKVIAEIQVRTIFEEGYGEIDHQLRYSNSQIPEILASNLLLFNRIAGSSDEMASFINQLNRNLHEIEEKYEQVINLKNKQIKELKDIIEQKTDIEEKGK
FpRel	Ccollageno_FpRel_WP_072829647	Clostridium collagenovorans	strain=DSM 3089	WP_072829647	MNEGFNKQEIIKKYPFIEEEIKKENIEWNNLEKIYYDFNNYKELYKVQADFIANTLRSHKKIHSVKSRIKNSEGLVEKIVRKTRDRKGKYGDDFYFNIENYKVEITDLIGIRAIHIFKQDWEDIHEFILNTWKVIEITANVRDGDDTKRFEELDIAIKSRKSGYRSVHYLVELNFIQSEPTIAEIQVRTIFEEGYGEIDHQLSYSNTKIPDILKSNLLLFNRLVGSADEMASLINMLNKNLMELDNGYKGIVEEKEEYIKSLEEKIKRLEENIEHKSKN
FpRel	Fnucleatum_FpRel_FN0926	Fusobacterium nucleatum subsp. nucleatum	strain=ATCC 25586	WP_011016757	MDKLIKEEFFKEFSIDEDYFLSTGLDWNELENIYEDYIELVPLLEKEAEYVVSKLIDVPSVHSVRRRVKKPTHLIEKIIRKGKKYQERNISVLNYKEIVTDLIGIRVLHLFKDDWQNIHHEILNLWDIKETPQVNIRRGDYNLSQFKETIKDINCDVIVREHGYRSVHYLVGIDITKTLNISVEIQVRTVFEEAWSEIDHIMRYPYDVDNPIITEYLGIFNRIVGSADEMGTFLKKVKENFGTVRDTDEVQRELDIKFK
pRel	Bindica_pRel_WP_012384420	Beijerinckia indica subsp. indica	strain=ATCC 9039	WP_012384420	MTDACAHEEIATEETVAEPVIIDEKAIEDTLARYDRVRHDLGIFMEGVVKYIGVHPDLIVNGHQIVHSFKSRLKDREHLRAKILRKAELGREINAQNLFTKVTDLAGVRILHLFQENFAEIDAIIRRKVTEDGDWIFDERPKAYTWDPEAVTFFQRFDLDVSEKTTSYTSVHYLVRPRTDSPLCCEIQVRTLFEEIWGEVDHQINYPVPTDNVALYEQIKVLSKIVGAGSRLLDSLKRVQNG
pRel	Vgazogenes_pRel_WP_088135095	Vibrio gazogenes	strain=ATCC 43942	WP_088135095	MMNKDLVNRIVQPYIDEKHLFKRFMNGVVDTFELEPDLNKYGNPIIHTIKNRLKDVDHLKDKIERKWDDEDPLTPDNLFERVTDLAGVRVLHLYQDQFSYIHTLIMKQVDNGDWFLRENPIAYSWDPESSSYFKKLGLVPKIKDSYYTSIHYVVMPKEASNICCEIQVRTLFEEIWGEIDHTINYPHPTEKISCKEQLRVLSKLVSTGTRLADSIFRAHNE
pRel	Aorzae_pRel_WP_084151449	Acidovorax oryzae	strain=ATCC 19882	WP_084151449	MATTNKNPESVSSILETIKAQFPVIEGFGNTVEAILTKDPRVYPVIHSFKRRLKGEKSIEEKINKKRLSGSKIDSTNVFSEITDIYAVRLIHLYPHDIKSVHDVIIDHAAKKDWILAEKPKAYTWDPDSVNFLKSLGLKCELKPSFYTSVHYLVKPRKNSLAVCEIQVRSLLEEVWGEVDHKIKYKGLTQDERINEHLAVLARLVSAGSRILSAIQKG
pRel	Ppropionicus_pRel_WP_011736149	Pelobacter propionicus	strain=DSM 2379	WP_011736149	MPKENLIEQSLLAFDNKLHELNLFMTGVSQWFQTHPKLVKIEFPIVHSVKARIKSRDHLKDKLFRKWTDENPIGPENIFDRITDLAGVRIMHLYQDQFPLIHNEVLAKVNDLNDWYLPEAPKAYTWDPESQKFFEDIGIEVHVKESFYTSVHYLVKPRSDSPLCCEIQVRTLFEEIWGEVDHTLNYPEPSDKVSCREQLRVLAKLVGAGSRLVDSIFRSSQ
RickRel	Rafricae_RickRel_WP_012719965	Rickettsia africae	strain=ESF-5	WP_012719965	MICDIINLLKEDLNKADIENEIYMRLKDPYSVLKKMKRKEVPIDALKDLIACRIIVKSKALCYNALDVVKSSPHLDWLYTKDYINRPKSNGYQSLHNIMQLLHSKRNFEIQIRSENMHKDAELGRAAHLNYKEEQDRHLQKVFDVTNDTILSKARQMVKQFEGFEEQIVEYEKEIMRIWHTKYDEMLKWANTAEVLIFNKD
RickRel	Rcana_RickRel_WP_012149056	Rickettsia canadensis	strain=Makiel	WP_012149056	MIYNIINLLKEDLNKAEIENEIYMRLKAPYSILKKMKRKEVPIDALKDLIAYRIIVKSQSLCYNALDIVKNCPHLTWIYTKDYINRPKSNGYQSLHNIMQFLYSKRNFEIQIRSEEMHKDAELGRAAHLNYKEAQDRHLKKVFDVTNDTIFSKACQMVKQFEGLEEQIVEYEKEIMHIWHTKYDEMLKWKNTAEMLIFNKE
RickRel	Rfelis_RickRel_WP_011270720	Rickettsia felis	strain=URRWXCal2; California 2	WP_011270556	MICDIINLLKEDLNKADIENEIYMRLKEPYSVLKKMKRKEVPVDGLKDLIACRIIVKSKALCYNALDVVKSSPHLDWLYTKDYINRPKSNGYQSLHNIMQLLHSKRNFEIQIRSEDMHKDAELGRAAHLNYKEEQDRHLKKVFDVSNDTILSKARQMVKQFEGLEEQIVEYEKEIMRIWDTKYDEMLKWENTAEVLIFNEE

## Sheet:  SAH_tree_sequence
Details of SAH homologues used for phylogenetic tree construction, as shown in Figure 6A.
SAH Family	Protein label on Phylogenetic Tree	Organism	Strain	Protein Accession number	Sequence
ActSpo2[H](trep)	Treponema denticola ATCC 35405_ActSpo2_WP_002669375.1	Treponema denticola ATCC 35405	strain=ATCC 35405	WP_002669375.1	MLSFDSNKEFALTRDLGVLKGIYLAPYMQVATALIGKARHAGGNMFRHQVDTMAILIDYGYIDSVLLKASLIHDVIEDIEDFNVNEILSIDSESGQVYELVLEVTKKKGQEKTEYLKNIIKNGSEKAKILKCADRISNMISLGFVTDSEFIERYCNETELYIFPIALEVNFEMYKELMALVVSRRQYLVECGYLEERVKKMRKAR
ActSpo2[H](trep)	Treponema putidum_ActSpo2_WP_044979249.1	Treponema putidum	strain=OMZ 758	WP_044979249.1	MTRDLGVLKGIYLAPYMQVATVLIGKARHAGGNMFRHQVDTMAILIDYGYIDSVLLKASLIHDVIEDIEDFNVNEILNIDSESGQVYELVLEVTKKKGQEKTEYLKNIIKNGSEKAKILKCADRISNMISLGFVTDPEFIERYCNETELYIFPIALEVNFEMYKELMALVVSRRQYLVECGYLEESIKKMRQAR
ActSpo2[H](trep)	Treponema pedis_ActSpo2_WP_024465316.1	Treponema pedis	strain=T A4	WP_024465316.1	MTRDLHGLSGIYLAPYMQLATILIGKPRQAGGNMFRHQVDTMGILVDYGYIDSILLKASLVHDIIEDIEDFNINELLNIDSESGLVYELVLEVTKKPGQNKAEYLKNIIKHGSEKAKILKCADRISNMISLGFVTDPAFIERYCDETELYVFPIALDVNFDMYKELMELVVSRRQYLADSGYLEKKSAMQKKSAAV
ActSpo2[H](trep)	Treponema zuelzerae_ActSpo2_WP_230752263.1	Treponema zuelzerae	strain=DSM 1903	WP_230752263.1	MNTQDMLVLKGIYLAPYMQLATMLIGKQRHAGGNMFRHQIDTMGILLDYGYIDSVLLKASVIHDVIEDIPDFNRNQILEIDSESGQVYDLVMEVTKQEGMLKSDYLKRIIEKGSHRAKVLKCADRISNMISLGFVTDPAFIERYCEETELYLFPIALEVNFEMYQELIQLVISRRQYLEDSGFLCRRVEPHGG
ActSpo2[H](trep)	Treponema lecithinolyticum_ActSpo2_WP_021687026.1	Treponema lecithinolyticum	strain=ATCC 700332	WP_021687026.1	MQTEKPVRMNNKDMLQLKGIYLAPYMQLVTALIGKSRYAGGNMFRHQIDTMATLIDYGYIDSVLLKASVIHDLVEDIPDFDRNLILSIDSESEQVYELVMEVTKKEGQSKSEYLRGIIEHGSEKAKILKCADRISNMISLGFVTNPAFIERYCDETEFFIFPIALAVDYNMYQELISLVITRRRYLEECGYLNKNTAKK
ActSpo2[H](trep)	Treponema vincentii_ActSpo2_WP_162662864.1	Treponema vincentii	strain=F0403	WP_162662864.1	MEQHEVALLKGMYLAPYIHLATSLRGKARHAGGNMFRHQLDTMATLIDYGYIDSILLKASIVHDVLEDVPDFNVNELLSIDSESSAVYELVMEVTRRPGQTKPEYLQHIIRHGSQRAKVLKCADRISNMISLGFVNDPEFIKRYCNETEVYVFPIALEVNFDMYNELLYLVQSRLQYLADFEFLHQHRRDTASV
ActSpo2[H](trep)	Treponema phagedenis_ActSpo2_WP_002699904.1	Treponema phagedenis	strain=F0421	WP_002699904.1	MLLLNGIYLAPYMQLATLLIGKERHSGGNMFRHQIDTMGILIDYGYIDSVLLKASLVHDLIEDVPDFNVNELLNIDSEAGKVYELVLEVSRRHGQSKPDYLKNIIKKGSHNAKVLKCADRISNMISLGFVNDPEFIERYSDETEIYVFPIALEVNYRMYDELLRLVMSRRKYLLDFQFLHKNKKAT
ActSpo2[H](trep)	Treponema sp. OMZ 838_ActSpo2_WP_044015738.1	Treponema sp. OMZ 838	strain=OMZ 838	WP_044015738.1	MEQHEVALLKGMYLAPYIHLATSLRGKARHAGGNMFRHQIDTMGTLIDYGYIDSILLKASIVHDVLEDVPDFNVNELLSIDSESSAVYELVMEVTRRPGQSKPEYLEHIIRHGSQRAKVLKCADRISNMISLGFVNDPEFIKRYCNETEVYVFPIALEVNFDMYNELLYLVQSRLQYLADFEFLHQHRKDSASV
ActSpo2[H](trep)	Treponema brennaborense_ActSpo2_WP_013757778.1	Treponema brennaborense	strain=DSM 12168	WP_013757778.1	MQMKDQDMLHLKGIYLAPYMQLATALIGKRRHSGGNMFRHQIDTMGILIDYGYIDSVLLKAAVIHDLVEDIPDFNRNLILEIDSESGQVYDLVMEVTKREGQLKSEYLRGIIERGSMKSKILKCADRISNMISMGFVTDPAFIERYCDETEYFLFPLALEVDFRMYQELIELVMTRRKYLEDSGYLDKKKSR
ActSpo2[H](trep)	Treponema maltophilum_ActSpo2_WP_016525217.1	Treponema maltophilum	strain=ATCC 51939	WP_016525217.1	MQTEKPDRMNTQAMLQLKSIYLAPYLQLATALIGKSRYAGGNMFRHQIDTMGILIDYGYIDSVLLKASVIHDLVEDVPGFDPKLILEIDSESRQVYDLVMEVTKKEGQQKADYLRGIIEHGSEKAKILKCADRISNMISLGFVSNPAFIERYCDETEYFIFPIALEVDYNMYQELISLVITRRRYLEDCGYLDKKREENR
ActSpo2[H](trep)	Treponema socranskii_ActSpo2_WP_038080794.1	Treponema socranskii	strain=ATCC 35536	WP_038080794.1	MHVDRSGRMDNKSMRQLKNIYLAPYMQLATVLIGKARHAGGNMFRHQLDTMSILIDYGYIDSVLLKASCIHDVIEDVPGFDPNLIIDIDEDGPKVYKLVLEVTRKEGQPKSDYLRTIIQSGSQKAKILKCADRISNMISLGFVTDPAFIERYCDETEFFVLPIALEVDYNMYQELIGLIISRRRYLEESGYIDRKKKTQQG
ActSpo2[H](trep)	Treponema porcinum_ActSpo2_WP_078933612.1	Treponema porcinum	strain=ATCC BAA-908	WP_078933612.1	MQVEKPLKMDNQHMLQLKNIYLAPYMQIATDLIGKARHAGGNMFRHQIDTMAILMDYGYIDSVLLKASCVHDCVEDIPDFDHNRIINVDEDGPDVYKLVLEVTRKPEESKPQFLQRIINTGSQKAKVLKCADRISNMISLGFVTDPRFIERYCDETEFYILPIAIEVDYNMYQELINLIITRRKYLEDSGYIEEQKHLQKVEQLKPIQ
ActSpo2[H](trep)	Treponema zioleckii_ActSpo2_WP_191013963.1	Treponema zioleckii	strain=kT3	WP_191013963.1	MKIEKPVQMDTEHMKQLKEIFLAPYMQIATSLIGKQRRAGGNMFRHQMDTLAILIDYGYIDSTLLKASIVHDTIEDIPDFDENVIRTCDYEGNEVCELVREVTKWPGENKEDFLKRILNNGSHKAKVLKCADRISNMISLGFVTDEKFIERYCNETEYFIFPIALEVDFNMYQELISLVMTRRQYLEDSGYLLRKERDKKEQKNQN
ActSpo2[H](trep)	Treponema parvum_ActSpo2_WP_210120772.1	Treponema parvum	strain=ATCC 700770	WP_210120772.1	MHTEKPDRMDNESMLQLKGIYLAPYMQIATALIGKERYAGGNMFRHQIDTMGILIDYGYIDSVLLKASCIHDVIEDIPGFDQKIITDVDDEGKKVCELVLEVTKKNGQTKPDYLRGIIEHGSWRAKILKCADRISNMISLGFVTDPVFIERYCDETEYFIFPIALEVDYTMYHELISLVITRRKYLEDSGYILKNR
ActSpo2[H](trep)	Treponema succinifaciens_ActSpo2_WP_148228326.1	Treponema succinifaciens	strain=DSM 2489	WP_148228326.1	MAVEKPQQMDNEHMLQLKNIYLAPYMQIATALIGKARFAGGNMFRHQLDTMSILIDYGYIDNILLKASCVHDTIEDIPGFDENLIRNADSDGPEVLELVKEVTKRPGQLKSEYLKSIIDNGSQRAKILKCADRISNMISLGFVTSNEFIERYCDETEYFILPIAVEVDFNMYQELISLVVSRREHLEKSGYFDRKEERDE
ActSpo2[H](trep)	Treponema saccharophilum_ActSpo2_WP_040841960.1	Treponema saccharophilum	strain=DSM 2985	WP_040841960.1	MQMEAEQMQQLKEIFMAPYMQIATGLIGKVRHAGGNMFRHQMDTLGILIDYGYIDSVLLKASIVHDTVEDIPNFDRNQIVNADAEGQKVLDLVLEVTRRDDEDKQQFLKRIIRNGSPKAKILKCADRISNMISLGFVTDPKFIERYCDETECYLLPMAIEIDFNMYQELIQLIRTRRRYLEDGGYFDNRVKESSVKGSGK
ActSpo2[H](trep)	Treponema sp. JC4_ActSpo2_WP_081481335.1	Treponema sp. JC4	strain=JC4	WP_081481335.1	MRIDRSKDMDPEHMQQLKDIVLAPYMQLATGLIGKARHAGGNMFRHQMDTLSILIDYGYIDSILLKASVVHDTVEDIPNFDRNLIINCDEEGQTVLNLVLEVTRREDEDKRQFLRRILDTGSQKAKILKCADRISNMISLGYVTDPKFIERYCDETEFFLLPMALEIDYNMYQELISLIMTRRRYLEDGGYFDNRKKESTPPISN
ActSpo2[H](trep)	Treponema sp. C6A8_ActSpo2_WP_081773667.1	Treponema sp. C6A8	strain=C6A8	WP_081773667.1	MRIDRSKDMDPEHMQQLKDIVLAPYMQLATGLIGKARHAGGNMFRHQMDTLSILIDYGYIDSILLKASVVHDTVEDIPNFDRNLIINCDEEGQTVLNLVLEVTRRDDEDKRQFLRRILDTGSQKAKILKCADRISNMISLGYVTDPKFIERYCDETEFFLLPMALEIDYNMYQELISLIMTRRRYLEDGGYFDNRKKESTPPISG
ActSpo2[H](trep)	Treponema berlinense_ActSpo2_WP_159443465.1	Treponema berlinense	strain=ATCC BAA-909	WP_159443465.1	MKTEKPEKMGNKEAQELKNIVLAPYMQLATGLIGKARHAGGNMFRHQMDTLAILIDYGYIDSVLLKASVVHDTVEDIKDFDRNLILNADDEGEEVLNLVLEVTRGENETKKEFLQRILDKGSQKAKILKCADRISNMISLGYVTDPHFIERYCDETEFFLLPMALEIDFNMYHELINLIMTRRRYLEDGGYFDNRHKESDSDKK
ActSpo2[H](trep)	Treponema pectinovorum_ActSpo2_WP_187107448.1	Treponema pectinovorum	strain=ATCC 700769	WP_187107448.1	MKTEKPEKMGNKEAQQLKNIVLAPYMQLATGLIGKARHAGGNMFRHQMDTLAILIDYGYIDSVLLKASVVHDTVEDIPDFDKNLIIKADEEGNEVLTLVLEVTRREDETKKQFLQRILDNGSQKAKILKCADRISNMISLGYVTDPNFIERYCDETEFFLLPMALEIDFNMYHELINLIMTRRRYLEDGGYFDNRHKATSSPDSTK
ActSpo2[H](trep)	Treponema peruense_ActSpo2_WP_230402738.1	Treponema peruense	strain=RCC2812	WP_230402738.1	MATEKPSHMDNMRMLQLKSIYTAPYMQLATNLIGKARFAGGNMFRHQIDTMGILIDYGYIDSVLLKASCVHDVIEDIPGFDSELIRNADEEGEQVLALVTEVTKRPGQLKSDYLRGIIDHGSHRAKVLKCADRISNMISLGFVTSCEFIERYCDETEMFIFPIALEVDYNMYLELINLVMSRRQYLEDSGYYDRKKSED
ActSpo2[H](trep)	Treponema ruminis_ActSpo2_WP_184659236.1	Treponema ruminis	strain=DSM 103462	WP_184659236.1	MQQLKHIVLAPYMQLSTGLIGKGRHAGGNMFRHQIDTLGILIDYGYIDSVLLKASLVHDTVEDIVGFDRNEIVNADPEGQQVLDLVLEVTRREDENKTQFLRRIINNGSQKAKILKCADRISNMISLGFVTDPKFIERYCDETEFFLLPMALEIDYNMYQELIDLIRTRRRYLEDGGYFDNRHKDSSGDKTQAQADSKK
ActSpo2[H]	Thermomonospora curvata DSM 43183_ActSpo2_WP_012854413.1	Thermomonospora curvata DSM 43183	strain=DSM 43183	WP_012854413.1	MEMFTDWRTWERARAELQARPLAAGDLEVLERAVAAARRWHGSQQRPSGAPYLEHLLETLEVLVRGAQVTDVEILAAAVLHDVVEDTEATVSAVEAEFGPVVAELVDWVTAPPATGRGRQAKRAAKAAYLRRLREAPPEAITVKLADRISNVQTLDRMPPDFQRRYYAETVTYILPLAQSLPDARGRWFTGWYESWRRHFAHLG
ActSpo2[H]	Actinomadura flavalba DSM 45200_ActSpo2_WP_018653484.1	Actinomadura flavalba DSM 45200	strain=DSM 45200	WP_018653484.1	METFDHWRTFADADLPPDLRAALAPAADAAARWHGDQTRPTGAPYTHHLLEALEAQVRGRGVTDTGVLAATLLHDVVEDTSATLADVERDFGADVAELVDWVTKPPVDGGRQAKRAAKAAYLRRLRDAPPRAILVKLADRLSNVQSLDVMPPDFQRRYHAETVTYIVPLAAGDPFYEPWFAQWSARYASLP
ActSpo2[H]	Streptomyces bottropensis ATCC 25435_ActSpo2_WP_005483651.1	Streptomyces bottropensis ATCC 25435	strain=ATCC 25435	WP_005483651.1	MFGAWHDWDTARRQLAVLAPEVSAQRLGEAVAFAEEAHGDQKRPAGEPYVEHLLEVVEILVSGAGVRDEDLLVSAILHDVVEDTDRTAGEVGERFGPRVEEWVGWVTKPNPEAHEDPAEVRDRYLLSLRSAPPEVLLLKLADRFSNVQRLGTHPRPEKRRSYYRETCRHLVPLAAGVPWFEAAFEEWRQFYRHLEDGAPAATA
ActSpo2[H]	Actinomadura rifamycini DSM 43936_ActSpo2_WP_026403666.1	Actinomadura rifamycini DSM 43936	strain=DSM 43936	WP_026403666.1	MEVFDRWRTWDDARADLAGTGLDADRVGRAAAAAVRWHGDQRRPTGAPYLEHLLEALEVLVRGAGETDPDVLAAVLLHDVVEDTPATTADVEAEFGPRVAELVDWVTKPPAGGAGRQAKRAAKSAYLRRLRDAPRDAVRVKLADRVSNVQTLDRMPPDFQRRYYAETVTYILPLTRDEPWFASWYAGWRERYAHLL
ActSpo2[H]	Actinospica robiniae DSM 44927_ActSpo2_WP_034263328.1	Actinospica robiniae DSM 44927	strain=DSM 44927	WP_034263328.1	MQTFAVKDGWPAARRRWTDRLPADVLTALDEAVEFALLQHGDQKRPAGEPYLEHLLEATSVLVDAVGVTDADILRAAVLHDVVEDTDCTLDQVRERFGDRVATLVDWVTKPPRDEGVSREQARAAYLERLRGAPDEAILVKLADRLSNAQRLDTHPRREKAGAYYDETVRSVLPLAEPHPWFRDWFAAWRIAFAGLGATG
ActSpo2[H]	Jiangella gansuensis DSM 44835_ActSpo2_WP_035813469.1	Jiangella gansuensis DSM 44835	strain=DSM 44835	WP_035813469.1	MRTFGGWRSWEDARSALAGRLSAEQLDRLAAAYAFAAERHAGQTRPAGEPYPWHLLEVAEILADELAVTDTDLLVAALLHDVVEDTPATLTDVADEFGPRVAELVGHVTMPAPAADDEPGTARHRYLHGLRELPLDALRLKLADRYSNVQHLDTHPRPAKQRSYYAETRRYLVPLAAADPRLAALYADWERTYHYLGDEPA
ActSpo2[H]	Actinomadura oligospora ATCC 43269_ActSpo2_WP_084338582.1	Actinomadura oligospora ATCC 43269	strain=ATCC 43269	WP_084338582.1	MRTTAGHSPRLDVTTHSSADPPRATPIGPGPGRALHGRAASPRPAEKEPDVRTFTSWRTWDAARADLAGHPALPVLTRAAEAALRWHGDQTRPTGAPYAEHLLEALEVLVRGAGVSDPATLAAVLLHDVVEDTPATVAEVEAEFGDEVAELVDWVTKPPAGGLGRKEKRAAKAAYLRRLGDAPDKAILVKLADRASNVQTLENMPPDFQRRYYAETITYILPLAARSPWFAEWFEEWRRAYAHLL
ActSpo2[H]	Pseudonocardia acaciae DSM 45401_ActSpo2_WP_028927551.1	Pseudonocardia acaciae DSM 45401	strain=DSM 45401	WP_028927551.1	MKVFGAWRDWAAARRDLSARLRPDTVVALSEAYEFAGAWHADQVRPAGEPYVWHLLEVLEIAYKVGRLVDPDSLRAALLHDVVEDTPVTAEQVKVNFGASTAELVGWLTKPAPAPGQASEQLRARYLERFASAPPAARLIKLADRYSNVQRLDTHPRPAKRRAYYLETREHFLPLAAATPAFAELFDEWDRTFAHLAQVEPREVP
ActSpo2[H]	Nonomuraea sp. ATCC 55076_ActSpo2_WP_080045633.1	Nonomuraea sp. ATCC 55076	strain=ATCC 55076	WP_080045633.1	MQIFTSWPSWAHAEGALSRALPASTVTSLRDAVAFAGRRHGVQQRPTGRPYVEHLLEALEVAVRGAGLSDRDVLVATVLHDVLEDTPCTEGEVARRFGPEVAALVRWVTKPGGGSKADYLASLAKAPPRAVLVKLSDRVSNVQELHRMPWRFQRRYYLETVAYIMPLAGAHPWFAEWFGEWRGRWRRVERWPG
ActSpo2[H]	Actinomadura atramentaria DSM 43919_ActSpo2_WP_019629115.1	Actinomadura atramentaria DSM 43919	strain=SF2197	WP_019629115.1	MRIFTSWRTWDDARAALPVDPAALDDAAAAALAWHGDQTRPTGAPYVEHLLEALEAQAVGAGVTDHGVLAATLLHDVVEDTSATVSDVEARFGADVAELVDWVTKPPATGPGRQAKRAAKAAYLRRLRDAPPRAVQVKLADRISNVQRLEQMPPDFQRRYYAETVTYVLPLAPPGSWYADWYAEWARQYAHLR
ActSpo2[H]	Jiangella alkaliphila_ActSpo2_WP_052763222.1	Jiangella alkaliphila	strain=DSM 45079	WP_052763222.1	MRTFGTWLTWDDASSALTTRLTGAELDRLADAYAFAAEHHAGQTRPAGEPYTRHLLEVAEILATELDVTDTDLLAAALLHDVVEDTPATSADVAERFGPRVATLVDAVTKPPPEPGEDGAAVRLRYLDHLRDLPADTLRLKLADRYSNVQRLHTHPRPAKQRAYYAETRRHLVPLAAVDPRMAALFADWERAYAHLADTPS
ActSpo2[H]	Spirillospora albida_ActSpo2_WP_030168772.1	Spirillospora albida	strain=NRRL B-3350	WP_030168772.1	MEVFTRWRSWDAARPGLEAAGVDAVRLEKAVDAARRWHGDQKRPTGVPYVEHLLEALEVLVRGAGVKDPVVLDAVLLHDVVEDTAATLADVEDAFGPEVAELVDWVTKPPTGGRGRQAKRAAKAAYLRRLRDAPREAVLVKLADRVSNVQELDRMPTDFQRRYHAETVAYILPLAEAEPWFAAWYASWRERFAHLR
ActSpo2[H]	Nonomuraea candida_ActSpo2_WP_043618185.1	Nonomuraea candida	strain=NRRL B-24552	WP_043618185.1	MEIFTSWPSWAHAEAPLSRALPGATVNDLREAVAFAGRRHGMQQRPTGRPYLEHLLEALEVAVSGAGVSDRDVLVATVLHDVLEDTPCTEADLAQRFGPEVAALVRWVTRPRGGAKADHLASLAKAPPRAVLVKLADRVSNVQELQRMPWRFQRRYYLETVSSIVPLAQAHPWFARWFGEWRGRWRRVERWPED
ActSpo2[H]	Actinomadura chibensis NBRC 106107_ActSpo2_WP_067901219.1	Actinomadura chibensis NBRC 106107	strain=NBRC 106107	WP_067901219.1	MEVFTHWRTWDEARAALAGPEIDLDIDVDAVGRAAEAARRWHGDQRRPTGEPYVEHLLEALEVLVSGPRVTDTAVLSAALLHDVVEDTSATLADVEAEFGPVVAELVDWVTKPPAGGAGRQAKRAARAAYLRRLRDAPRDAVLVKLADRASNVQTLDRTAPDFQRRYYAETVTYIIPLAEAHPWFADWYAAWRRSFAHLK
ActSpo2[H]	Frankia sp. NRRL B-16219_ActSpo2_WP_071063165.1	Frankia sp. NRRL B-16219	strain=NRRL B-16219	WP_071063165.1	MLQVFEAAAGWPSVRERLARRIAEQDLASLDDAVAFAVRWHGDQTRPAGEPYVEHLLEVVCVLVEAIGTTDIDVLRAAVLHDVVEDTECSLEDVRERFGDRVAGLVDWVTKPVPSEGQTREEVRVAYLTRLLSAPDDALLVKLADRLSNVQRLDTHPRPEKRRSYYQETVRSVVP
ActSpo2[H]	Actinomadura mexicana_ActSpo2_WP_089315881.1	Actinomadura mexicana	strain=DSM 44485	WP_089315881.1	MEVFTRWHSWETARADITASGAPVGLDGLERAVAAALRWHGDQRRPTGAPYVEHLLEALEVLVRGAGVTAPAVLSAAVLHDVVEDTPASLADVEAEFGPEVTELVDWVTKPPAAGAGRQAKRAARAAYLRRLGEAPREAVLVKLADRASNVQTLDRMAPDFQRRYYAETLTYIAPLAEPEPWFRAWFADWRRHFAHLQ
ActSpo2[H]	Frankia sp. CN3_ActSpo2_WP_007512676.1	Frankia sp. CN3	strain=CN3	WP_007512676.1	MLQVFEAAAGWPSVRGRLARRVAEQDLASLDDAVAFAVRWHADQTRPAGEPYVEHLLEVVCVLVEAIGTTDIDVLRAAVLHDVVEDTECSLEAVRAGFGDRVAGLVDWVTKPAPSEGQTREEVRAAYLTRLLSAPDDALLVKLADRLSNVQRLDTHPRPEKRRSYYQETVRSVVPLAQSHPWFRQWYAAWSDAFGHLAVDGLDAGTQ
ActSpo2[H]	Actinomadura kijaniata NBRC 14229_ActSpo2_WP_067821340.1	Actinomadura kijaniata NBRC 14229	strain=NBRC 14229	WP_067821340.1	MEMFTSWRTWDEARAGLAAAGLDERVVATLERAAEAATRWHGDQRRPTGAPYLEHLLEALEVLVRGAGVTDPDMLAAALLHDVVEDTDATVADVEAEFGEGVAELVDWLTKPPAAGPDRQAKRAAKAAYLRRLGDAPERAVLVKLADRVSNVQTLDRMAPDFQRRYYAETITYILPLAEPHPWFAGWYAAWRDRFAALR
ActSpo2[H]	Actinomadura hibisca NBRC 15177_ActSpo2_WP_067488865.1	Actinomadura hibisca NBRC 15177	strain=NBRC 15177	WP_067488865.1	MQMFTEWRTWEQARTGLAGRLDADALDLLDRAAEAARRWHGDQRRPTGAPYMEHLVEAVEVLVRGAGVTDPHVLAAALLHDAVEDTGATVPDVEAAFGPDVAELVDWVTKPPATGAGRQAKRAAKSAYLRRLGDAPDRAVLVKLADRASNVQTLDLMPPDFQRRYHAETVTYILPLAQRHPWFAAWYASWRERFSHLR
ActSpo2[H]	Frankia sp. BMG5.36_ActSpo2_WP_071046733.1	Frankia sp. BMG5.36	strain=BMG5.36	WP_071046733.1	MLQVFEAAAGWPSVRERLARRIAEQDLASLDDAVAFAVRWHGDQTRPAGEPYAEHLLEVVCVLVEAIGTTDIDVLRAAVLHDVVEDTECSLEDVRERFGDRVAGLVDWVTKPAASEGQTREEVRVAYLTRLLSAPDDALLVKLADRLSNVQRLDTHPRPEKRRSYYQETVRSVVPLAQSHPWFRQWYAAWSDAFGHLAVDSLGAGSQ
ActSpo2[H]	Actinomadura sp. CNU-125_ActSpo2_WP_083733861.1	Actinomadura sp. CNU-125	strain=CNU-125	WP_083733861.1	MEVFDRWRTWDDARADLAENHPALDADRIGRAARAAVRWHGDQTRPTGAPYLEHLLEALEVLVRGVGETDPDILAAVLLHDVVEDTPATIGDVEDEFGPHVAELVDWVTKPPAGGTGRQAKRAAKSAYLRRLRDAPREAVRVKLADRVSNVQTLDRMPPDFQRRYYAETLTYIVPLTADEPWFASWYASWRERYAHLL
ActSpo2[H]	Frankia asymbiotica_ActSpo2_WP_076812140.1	Frankia asymbiotica	strain=NRRL B-16386	WP_076812140.1	MRTFTAREGWPALRAAWAAHLGPAELEALDETVVFAGHWHGDQTRPAGEPYVEHLLEATRVLVEEVGVTDVDVPRAAVLHDVVEDTACTLAEVRDRFGGRVAVLVDWVTKPPRGEGQSREEARAAYLERLDGAPDEAVLVKLADRLSNVQRLGTHPRPEKRRGYYPETVRFVVPLAERHPWFRDWFGAWRAEFGHLDGTATVARD
ActSpo2[H]	Nonomuraea maritima_ActSpo2_WP_090760316.1	Nonomuraea maritima	strain=CGMCC 4.5681	WP_090760316.1	MRTFTSWPSWAHAEEPLARALPASTVDDLRRAVAFAARRHGAQQRPTGRPYLEHLLEALQVAVTGAELRERDVLVSIVLHDVLEDTSCTEGEVARAFGAEVAAFVRWVTRPDGTAKADHLAALARAPRPAVLVKLADRASNVQELERMPWRFQRRYYLETVAYVLPLAGVHPWFAEWFAQWRERWRRVERWPA
ActSpo2[H]	Luteipulveratus mongoliensis_ActSpo2_WP_083450147.1	Luteipulveratus mongoliensis	strain=MN07-A0370	WP_083450147.1	MSFDEPRVFGQWVTWEHAAEGLSGRLDESAMAGLHDAYRYAASRHEGQRRPAGEPYVRHLLEVVEIMATALDVTDADMLEAGLLHDVVEDTDGTSAEITERFGGRTADLVAHVTMPEILPGQDKRLVRLAYLDGLRDARPDVLRLKLSDRYSNVQRLHTHPRAEKQRSYYAETLEHFVPLAKVDDRLAELFAVWAEAYDYLTAPVDTISAATKLAAAVHREQVDKSGAPYVEHAYATARIALEDGASEHQQMAGLLHDAVEDTPCTLEQLRDLGVPEPVVVMVDALTRRDGESHPEYLARLIETPEAVPVKRADIQHNQSPDRLARLDSATQDRLRGKYEAALAALSRS
ActSpo2[H]	Nonomuraea coxensis DSM 45129_ActSpo2_WP_020543904.1	Nonomuraea coxensis DSM 45129	strain=DSM 45129	WP_020543904.1	MEIFTSWPSWRQAEGPLRGALPGPTVEALREAVAFAGRCHGVQQRPTGRPYVEHLLEALEIAVCGAGVRERDVLVAAVLHDVLEDTPCTERELARRFGVEITELVRWVTRRPGTSKADYLAALVQAPPQAVLVKLADRASNVQELQRMPWRFQRRYYLETVAYVLPLAGAHPWFAEWYAEWRRLWRRVERWPA
ActSpo2[H]	Kibdelosporangium sp. MJ126-NF4_ActSpo2_WP_042193916.1	Kibdelosporangium sp. MJ126-NF4	strain=MJ126-NF4	WP_042193916.1	MTPLRTFEAKDGWPALRERLAEHVPDVTALDEAVEFAVRWHGDQRRPAGEPYVEHLLEVVAILVEGLGVTDMDMLRVAVLHDVVEDTDCELDTVREKFGGRVAELVGWVTKGDDRAAYLANLASAPKDALTVKLADRMSNVQRLGTHPRQAKQQSYYRETVRTIVPLTRGFPWFAQWYARWQAQFSHLA
ActSpo2[H]	Streptomyces sp. SBT349_ActSpo2_WP_063784106.1	Streptomyces sp. SBT349	strain=SBT349	WP_063784106.1	MTGPRVFEAAAGWPSLRQRWARRVADQDLELLDDAVAFAVRWHGDQTRPAGEPYVEHLLEAVCVLVEAVGTTDIDVLRAAVLHDVVEDTECSSEDVRERFGDRVAVLVDWVTKPAPSEGRTRAEARAAYLARLRHAPDDALLVKLADRLSNVQRLDTHPRPEKRRSYYRETVRAIVPLAQSHPWFREWYAVWREAFAHLADEAEPGDPGGHAGPTSPSCPAPAGPSSGVSRTIGISRSVFRA
ActSpo2[H]	Actinomadura formosensis NBRC 14204_ActSpo2_WP_067801136.1	Actinomadura formosensis NBRC 14204	strain=NBRC 14204	WP_067801136.1	MDARATERRGTVELFTRWHTWDTARADITASAVPLDADALDRAVAAARRWHGDQQRPTGAPYLEHLLEALEVLVRGAGVTAPAVLTAAILHDVVEDTPATLPDVEAEFGPKVTELVDWVTKPPAPGAGRQAKRAAKAAYLRRLGDAPPEAILVKLADRVSNVQTLDRMPLDFQRRYYAETLTYIIPLADPHPWFSAWYASWRTRFAHLL
ActSpo2[H]	Actinomadura latina NBRC 106108_ActSpo2_WP_067629968.1	Actinomadura latina NBRC 106108	strain=NBRC 106108	WP_067629968.1	MEVFTRWHSWDTVRADIAASGAPVDVDALGAAVAAARQWHGDQKRPTGAPYVEHLLEALEVLVRGAGVTTPAVLTAAILHDVVEDTPATLADVEAEFGAEVAELVDWVTKPPAAGAGRQAKRAAKAAYLRRLGDAPAEAVQVKLADRVSNVQTLGDMPPDFQRRYYAETLTYIVPLTAPHPWFRAWYASWRTEYAHLL
ActSpo2[H]	Actinomadura macra NBRC 14102_ActSpo2_WP_067454102.1	Actinomadura macra NBRC 14102	strain=NBRC 14102	WP_067454102.1	MELYTHWPTWEAARAGLTASGIDRDRLERAAVAARRWHGDQRRPTGAPYVEHLLEALEVLVRGAGVTDPAILDAALLHDVVEDTPATVADVEAEFGDEVAELVDWVTEPPAGGPGRQARRAARAAYLRRLRDAPREAIVVKLADRVSNVQRLDQMAPDFQRRYYAETVTYILPFAQAEPWFAGWFASWRERFSHLR
ActSpo2[H]	Actinomadura rubrobrunea NBRC 15275_ActSpo2_WP_083951025.1	Actinomadura rubrobrunea NBRC 15275	strain=NBRC 15275	WP_083951025.1	MELFTTWRTWDQARTALAASGIGPSDLAALDEAADAARRWHGDQTRPTGAPYLEHLLEAVEVLARGRGVTDVPVLTAALLHDVVEDTAATVRDVESAFGPWVAELVEWLTKPSSPTANRKAKRAAKTAYLRRLRDAPPEAIMVKLADRISNAQTLDRMPPDFQRRYYAETCTYIIPLAEGDPWFAEWYAAWRAHFAHLR
ActSpo2[H]	Frankia sp. EI5c_ActSpo2_WP_066064233.1	Frankia sp. EI5c	strain=EI5c	WP_066064233.1	MRIFASWRTWADAEPTVSAALGPHDTSVLRRAYRFAELRHGEQRRPAGQPYRTHLLEALEVLLVGTGERRLGPLATALLHDVVEDTPCSPGEVAEEFGPAVAELVEHLTKPEPATXQSRQQARQAYLDRLAVAPPDAIAVKLADRYSSTQRLHTXPRPAKQRAYYAETVESIIPLAAGFPFFRDLFAAWRLHYAYLTAPI
ActSpo2[H]	Frankia asymbiotica_ActSpo2_WP_076816869.1	Frankia asymbiotica	strain=NRRL B-16386	WP_076816869.1	MLQVFEAAAGWPSVRARLTRRIAEQDLASLDEAVAFAVRWHGDQTRPAGEPYVEHLLEVVCVLVEAIGTTDIDVLRAAVLHDVVEDTECSLEDVRERFGDRVAGLVDWVTKPAPSEGQTREEVRAAYLTRLLSAPDDALLVKLADRLSNVQRLDTHPRPEKRRSYYQETVRSVVPLAQSHPWFRQWYAAWSDAFGHLAVDSADAGSR
ActSpo2[H]	Kribbella sp. ALI-6-A_ActSpo2_WP_077013998.1	Kribbella sp. ALI-6-A	strain=ALI-6-A	WP_077013998.1	MKVFDAWRTWTDADQPLRDRLPAGTVEHLAEVYRAAADWHGDQVRPAGEPYVEHLLQALQVAVEAGGATDPDVLAAVLLHDVAEDTSGTVEQIRDRFGSRTADLVAAVTKPEPRDGEDPAAVRTAYLRSFENAEPDVLLVKLSDRYSNVQALDTHPRPDKQRRYYAETVRQIVPLTVGAPQFVPLFDEWQQHFSRLADDDQEETRDA
ActSpo2[H]	Nonomuraea jiangxiensis_ActSpo2_WP_090938570.1	Nonomuraea jiangxiensis	strain=CGMCC 4.6533	WP_090938570.1	MEIFTSWPSWKQAEGPLGKALPPTTVELLREAVAFAGRCHGVQQRPTGRPYVEHLLEALEVAVVGAGVADRDVLVATVLHDVLEDTLCTEAEVARRFGPRVAALVRWVTKPPGTMKADYLASLVKAPSQAVLVKLADRVSNVQELQRMPWRFQRRYYLETVAYIMPLAGAHPWFARWYAEWREHWRRVERWPG
ActSpo2[H]	Actinomadura madurae_ActSpo2_WP_052357261.1	Actinomadura madurae	strain=DSM 43067	WP_052357261.1	MPCAGLPRDTGGKNGGTVELFTRWHAWETARADIAASGADIGLDGLDEAVAAAERWHGDQRRPTGAPYVEHLLEALEVLVRGAGVTAPAVLSAAILHDAVEDTPATLADVEAGFGPEVTELVDWVTKPPATGTGRQAKRAARAAYLRRLNDAPPEAVLVKLADRASNVQTLDRMPPDFQRRYYAETITYIVPLAEDEPWFRDWYSSWRRRFAHLK
ActSpo2[H]	Kibdelosporangium aridum_ActSpo2_WP_084433015.1	Kibdelosporangium aridum	strain=DSM 43828	WP_084433015.1	MNPLETFSVKDGWPALRERVQVADVALLDEAVDFAVQWHGDQTRPAGEPYVEHLLEVVAVLVDGLGVTDIDVLRAGVLHDVVEDTDCDLETVRAKFGDRVAELVNWVTKGDDREAYLANLKKAPRDALTVKLADRLSNVQRLNTHPRPAKQQAYYRETVRTIVPLSKGFPWFEQWYARWQHEFSHLA
ActSpo2[H]	Actinomadura meyerae_ActSpo2_WP_089330142.1	Actinomadura meyerae	strain=DSM 44715	WP_089330142.1	MEVFTRWHTWDTARADIAASGAPIDVDALEKAVAAAERWHGDQKRPTGAPYVEHLLEALEVLVRGAGIVAPPVLTAAVLHDVVEDTSATLRDVEEEFGPEVTELVDWVTKPPAGGAGRQAKRAARAAYLRRLGEAPPEAVRVKLADRASNVQTLDRMPPDFQRRYYAETITYIVPLAEPEPWFRSWYAAWRAEYAHLL
ActSpo[H]	Micromonospora narathiwatensis_ActSpo_WP_091193594.1	Micromonospora narathiwatensis	strain=DSM 45248	WP_091193594.1	MEFPAYLASMPMHAITEIHGEPGLLERFRLEIRAFDAAARDRLTAALDLAAELHRDDRRVREPYLNHLLRVAIRMMHHYQVRDVDVIVAGLLHDAVEDHPVELAGPDAVDDDPTAAALATLADRFGTRVARLVGAVTNPAYDPGRDRHVQYREHVAASLDREPWARVIKVSDFTDNGVGVIHTVGPKVARSAAKYRPLVPVYRDLIARPDTPLSAPVKRHIFAQLDLAEERFSAILDGPN
ActSpo[H]	Micromonospora sediminicola_ActSpo_WP_091574078.1	Micromonospora sediminicola	strain=DSM 45794	WP_091574078.1	MEFPAYLATMPMHAITEIHGEPGLLARFRLEIEAFDEAARDRLTEALDLAADLHRDDRRVREPYLNHLLRVAIRMMHHYQVRDVDVIVAGLLHDAVEDHPAELAGAGAGDPTAAALATLAARFGPRVARLVAAVTNPAYDPGRDRHAQYREHVAASLDREPWARVIKVSDFTDNGVGVIHTVGPKVATSAAKYRPLVPVFRDLIARPDTPLSAPVKRHIFAQLDLAEERFSAILDQPN
ActSpo[H]	Verrucosispora sp. CNZ293_ActSpo_WP_099846321.1	Verrucosispora sp. CNZ293	strain=CNZ293	WP_099846321.1	MELPPYLATMPMHAITEMHGEAGLRERFRLEVEGFGAAERLRLDEALELAGWLHRDDRRSREPYVNHLLRVAIRMMHHYQVRDVDVIVAGLLHDAVEDHPAELVDDGELSSGAGPGNGAGPSSGGQPSTGGPLNSGGQLGEDLTDAALGVLAERFGARVARLVAAVTNPTWDPGRDRYEQYREHVAASLEREPWARVIKVSDFTDNGVGVIHSVGPKVESSARKYRPLVPVYRDLVTRADTPLSEPVKRHILDQLDLAEQRFSAILDQPAHPA
ActSpo[H]	Micromonospora sp. CNZ299_ActSpo_WP_088948431.1	Micromonospora sp. CNZ299	strain=CNZ299	WP_088948431.1	MDFPPHLGSMPMHAITEIHGEPGLLERFRLEVQQFDDDARERLNAALDLAAELHRDDRRVREPYLNHLLRVAIRLMHHYQVRDVEVIVAGLLHDAVEDHPAELAGGEPGADPTAAALVALAARFGPRVATLVAAVTNPGYDPERDRNAQYREHLAVSLDREPWARVIKVSDFTDNGVGVIHTVGPKVVSSARKYRPLVPLFRDLIGRPDTPLSPAVKRHIFGQLDLAEERFSAILDQPAPN
ActSpo[H]	Actinoplanes sp. SE50_ActSpo_WP_043510900.1	Actinoplanes sp. SE50	strain=SE50	WP_043510900.1	MAPRMLLSMPLHAITEVYGEEGLRQRFGLELESFPAADRERLTEALDLAATLHADDRRVREPYLNHLLRVAIRIIRYYQVRDVDVLVAALLHDAVEDHPAELAGLPADTAYPKATEAALAVLAHRFGARVSELVRSVTNPAYDPGRDRHEQYREHVTASLDRDPWARIIKISDFTDNGVGVIHTTLDKAYRSATKYRPLVPKLRELIGRPDTPLSTQAKEHILDQLDLAEERFAAILDD
ActSpo[H]	Rhodococcus sp. RS1C4_ActSpo_WP_094728309.1	Rhodococcus sp. RS1C4	strain=RS1C4	WP_094728309.1	MTDSPLTATFRTTKLKQMDSAALVFAIDHEVDQDRVDIGTLRYAIEIATAVHLSQTRIGRATYPVDPYIVHPLRNVLRLVRLGCADTDVLAATALHDTVEDQPENIVKVLGAAQGLPAENALLLIEKHFGQETARLVAAVTNPPSSIPLTKAEKNAAYAQHVADVITDPKVFLVKYADLIDNAGSVQYLQDDAKRAKLRTKYAPLVPIFINALDGLTTALDLNPNGLTVIEAKLSRLAASLVG
ActSpo[H]	Micromonospora sp. II_ActSpo_WP_064445723.1	Micromonospora sp. II	strain=II	WP_064445723.1	MEFPAYLATMPMHAITEIHGEPGLLARFRLEIEAFDEADRDRLTEALDLAADLHRDDRRVREPYLNHLLRVSIRLMHHYQVRDVDVIVAGLLHDAVEDHPAELAGLDPSATGPDVTSAALAALSGRFGSRVARLVAAVTNPEYDPGRDRDEQYREHVAASLEREPWARVIKVSDFTDNGVGVIHTVGPKVARAAAKYRPLVPVFRDLVARPDTPLSPPVKEHILAQLDLAEERFSAILDHPT
ActSpo[H]	Rhodococcus sp. 008_ActSpo_WP_030536902.1	Rhodococcus sp. 008	strain=008	WP_030536902.1	MILTSTCISGVNQGSIADLHQDIRRDASPTGRLFGMSNSDPIRSAFDQLPLKEMDAATLVFAIESAVDELAISGETLRLAMEVATLAHLDQFRKNGIKSDEDPYIVHPLRNVLRLLRYGCSDVEILSATALHDTVEDRPHAVIALLGGQTADDMSASEAQERASTLIASRFGHRISELVEAVTNPIDYPCDNTTAGYQDHVIRAIADPAVFLVKFSDFVDNAGSVKYLSETDRLRLVTKYEPLVEHFKRTSLALGNGLHLPPSGLDAIAKHIATIEGDFSNTVRPDIKNTRQ
ActSpo[H]	Mycobacterium sp. 852002-51759_SCH5129042_ActSpo_WP_064906066.1	Mycobacterium sp. 852002-51759_SCH5129042	strain=852002-51759_SCH5129042	WP_064906066.1	MESIGAGILAAMPLHTLSDVHGEEGLRQRLLLESQRKLPGPERVEAALEFVADLHRGDNYGREPYLNHLLRVAIRIVSHYEVHDTDLVLAGLLHDAVEDHAADLVTLRGVPEPDEDLTAAALAVLTQRFGERVSNLVAAVTNPAPDSDEDRHLRYRDHVAASLDRDPWARVVKISDFTDNGVGILYADEQAVMSKLATKYRPLTAVYRELITRPDTPLAPHVKQHILEQLDTADARFEVILAAGDD
ActSpo[H]	Catenuloplanes japonicus_ActSpo_WP_085067067.1	Catenuloplanes japonicus	strain=NRRL B-16061	WP_085067067.1	MPLHAITEVYGEPGLRRRFLFEIRRFPDPSRETLTAALDLAADLHREDRRVREPYLNHLLRVALRIMCYYRVEDVDVLVAALLHDAVEDHPCELAGLPVPQPHDVATEAALAEVARRFGTRVADLVASVTNPQYDPDQDRYEQYREHVAESLDRDPWARVIKISDFTDNGVGIIHTTGPKMASSARKYRPLVATFRDLIARDDTPLSPESKSHIMDQLDLAEERFAAILD
ActSpo[H]	Couchioplanes caeruleus subsp. caeruleus_ActSpo_WP_071807372.1	Couchioplanes caeruleus subsp. caeruleus	strain=DSM 43634	WP_071807372.1	MLLSMPLHAITEVYGEAGLRDRFNLEIARLPDGDRRQLEDALALASRLHADDRRVREPYLNHLLRVAIRIVGYYRIQDVDVLTAALLHDAVEDHPAELAELPSDLSHQELTDSAVAALAKRYSPRVAELVRSVTNPEYDPHRDRNEQYRTHVAASLEQDPWARVIKVSDFTDNGLGVIHTTDDKARSSAMKYRPLVPKLRELVGRADTPLSLAAKDHILDQLDLAEERFAAILDG
ActSpo[H]	Hamadaea tsunoensis DSM 44101_ActSpo_WP_027343689.1	Hamadaea tsunoensis DSM 44101	strain=DSM 44101	WP_027343689.1	MPLHAVTEVYGEAGLRGRFALEIADLPEHDRARLTAALDLAARLHAEQRRIREPYLNHLLRVTIRIKHYYGIDDPDVLIAALLHDSVEDQPYALAGVPVNGEPPREAALARLAGEFGPRVATLVASVTNPRYAPDRDAHEQYREHVAAALDRDPWARVIKISDFTDNGVGVIHATGPKVVSSARKYRPLVPILRELVGRPDTPLSAGAREHILDQLDLAEVRFAAILDES
ActSpo[H]	Verrucosispora maris AB-18-032_ActSpo_WP_013734562.1	Verrucosispora maris AB-18-032	strain=AB-18-032	WP_013734562.1	MELPPYLATMPMHAITEMHGEPGLRERFRLECAAFDADARRRFGEALELAARLHRDDRRSREPYVNHLLRVAIRLMHHYQVREPDVIVAGLLHDAVEDHPAELAGEAYTGGDPTSAALAVLADRFGARVARLVAAVTNPPWDPERDRNEQYREHLVHSLDGEPWARVIKVSDFTDNGVGVIHSVGPKVEALARKYRPLVPVFRDLVTRADTPLSAPVRRHILDQLDLAEERFSAILDQPAQHA
ActSpo[H]	Catenulispora acidiphila DSM 44928_ActSpo_WP_012784917.1	Catenulispora acidiphila DSM 44928	strain=DSM 44928	WP_012784917.1	MDRIERGQLKVMPIHAVTEVYGEAGLRMLFEIESEAFPDEERATLLRAERVASRLHAADKRVREPYANHLLRVAIRIVRHYHVHDVEVLCAALLHDAVEDHPRDLADLASDAERGAGEREAALTMLGRAFTPRVADLIAAVTNPDYDPERDRQEQYREHVVESLEAHPWARVIKLSDFTDNGVGIIHTTGPKVRKASAKYAPLVPQLREFALCADTPLDDDVKQHIASQLDLAAERFRAILE
ActSpo[H]	Actinoplanes awajinensis subsp. mycoplanecinus_ActSpo_WP_067695823.1	Actinoplanes awajinensis subsp. mycoplanecinus	strain=NRRL B-16712	WP_067695823.1	MAPRMLLSMPLHAITEVYGEAGLRQRFGLELETFPDGEREQLTEALELATTLHAADRRVREPYLNHLLRVAIRIIRYYAVRDVDVLVAALLHDAVEDHPAELAGLPPDTSYEKATEAALGVLANRFNPRVSDLVRSVTNPEYDPLRDRHEQYREHVADSLDRSPWARVIKISDFTDNGVGVIHTTLDKAHRSATKYRPLVPKLRELIGRPDTPLSTQAKEHILDQLDLAEERFAAILDE
ActSpo[H]	Dactylosporangium aurantiacum_ActSpo_WP_033362178.1	Dactylosporangium aurantiacum	strain=NRRL B-8018	WP_033362178.1	MDYPPYLSTMPMHAITEVYGEDGLRERFRLEIQRFAAPSRERLADALDVATRLHRDDRRVREPYINHLLRVAIRVMHHYEVDDVDVIAAAVLHDAVEDHPDELAGTPGASAESAVAALAARFGARTAHLVAAVTNPVYDPADDKDEQYRRHVRQSLEREPWARVLKVSDFTDNGVGVIHTTGPKVARSAAKYRPLVPVLRELVARPDTPLSRLVKQHIFRQLDLAEERFAAILDPAV
ActSpo[H]	Micromonospora aurantiaca ATCC 27029_ActSpo_WP_013286704.1	Micromonospora aurantiaca ATCC 27029	strain=ATCC 27029	WP_013286704.1	MEFPAYLATMPMHAITEIHGEPGLLARFRLEIEAFDEAARDRLTEALDLAADLHRDDRRVREPYLNHLLRVAIRLMHHYQVRDVDVIVAGLLHDAVEDHPAELAGLDPESAADATPAALDALSDRFGARVARLVAAVTNPAYDPGRDRDEQYREHVAASLEREPWARVIKVSDFTDNGVGVIHTIGPKVTRAATKYRPLVPVFRDLVARPDTPLSAPVKQHILAQLDLAEERFSAILDQPA
ActSpo[H]	Catelliglobosispora koreensis DSM 44566_ActSpo_WP_051104970.1	Catelliglobosispora koreensis DSM 44566	strain=DSM 44566	WP_051104970.1	MRSPALLRTMPLHAITEVYGEEGLRERFALEISDLPPHDQATLLDALKLATTLHDGQRRVREPYINHLLRVTLRILCYYRVRDAEVLTAALLHDAVEDQPWRLTGADDETGPPPTTEALLVLAQRYSHRVARLVDAVTNPDYDPARDKNEQYRNHVAEALEFEPWARVIKISDFTDNGVGIIHTTGDKLVKASTKYAPLVPILRALVSRPDTPLDGEVKQHIYGQLDLATQRFEAILQQSSPLLIASDQKSSSSETEPPTAT
ActSpo[H]	Nocardia abscessus NBRC 100374_ActSpo_WP_043693864.1	Nocardia abscessus NBRC 100374	strain=NBRC 100374	WP_043693864.1	MSNPGAGVLAVMPLHTISEVYGEAGLRERLLLEIAELPDTQRLAAALDLAADLHRDDRYGREPYLSHLLRVTIRIISHYEVRDPDVVAAGLLHDSVEDHADELAADRPGPAVDAALGALSDRFGVRVADLVAAVTNPEPDPARDRQAQYREHVAANLDRDPWARVIKLSDFTDNGVGILYATGPTMAKLAAKYRPLTAVYRDLVTRPDTPLAEHVRRHILDQLDRADERFDAILSRD
ActSpo[H]	Xiangella phaseoli_ActSpo_WP_092376933.1	Xiangella phaseoli	strain=CGMCC 4.7038	WP_092376933.1	MELPPYLATMPMHAITEMHGEAGLRERFRLETEALDADSRRRLDDALELAARLHRDDRRSREPYLNHLLRVAIRMLHHYQVRDTDVIVAGLLHDAVEDHPAELAADPSVADPTAAALTVLADRFGPRVARLVAAVTNPPWDPGRDRHEQYHEHIATSLDREPWARVIKISDFTDNGVGVIHSVGPKVESSARKYRPLVPVYRDLVTRPDTPLSAPVKQHILDQLDLAEERFSAILDQPAHPA
ActSpo[H]	Plantactinospora sp. KBS50_ActSpo_WP_095565411.1	Plantactinospora sp. KBS50	strain=KBS50	WP_095565411.1	MDLPGHLGSMPMHAITEIHGESGLLERFRLEIERFDPPARRRLTAALELAAALHRDDRRVREPYLNHLLRVAIRMMHHYQVRDVDVIVAGLLHDTVEDHPAELAGDLPAGADLRRAALAALADRFGARVARLVAAVTNPEYDPDRDRNTQYREHVAANLEREPWARVIKVSDFTDNGVGIIHTVGPKVLSSAVKYRPLVPVLRDLVARADTPLAEPVKQHIYDQLDLAEERFSAILDAPSDN
CloSpo[H]	Filifactor alocis ATCC 35896_CloSpo_WP_014263034.1	Filifactor alocis ATCC 35896	strain=ATCC 35896	WP_014263034.1	MNIGMNIRRLREERGFTQEKLAEKLNVSFQAVSAWEREEYKPDLDNLIKLTEILDVSLSAIVEQQETRFQTSDVIYNWEHMKTYVKTVAKNFEMTDTLKAIDFAVEAHKGQKRKKSDTPYIYHPLNMACHALSMGIKEDTVIAAILLHDVIEDCHKTATELPVGEEARELVVLLMYEKVNGKERDTVMEAYYGEIAKNAKASLIKCIDRCNNLTTMSWGLSRSRIYRMITETEKYYPTLLRSIKATSEYHNAAYLLQYHMESMLDIYKRLL
CloSpo[H]	Butyricicoccus pullicaecorum DSM 23266_CloSpo_WP_016147876.1	Butyricicoccus pullicaecorum DSM 23266	strain=DSM 23266	WP_016147876.1	MGKSVFNPEKMYTYIKGFATALHMEQTLKALSYAREKHQGQFRKSGDPYIVHPLTMACDALSMGIKDDNTIATILLHDVCEDCGVLPEELPVNEDVRRGVQLMTFIVMEGETKEMAKKRYYNMLIQSKEAVITKLIDRCHNVSSMAGTFSVEKLKSYIAETRTYILPLLRKAKDCYPEESDRLFTLKYHITSVVDAIDLTMQAYERKD
CloSpo[H]	Anaeromassilibacillus sp. An172_CloSpo_WP_087378274.1	Anaeromassilibacillus sp. An172	strain=An172	WP_087378274.1	MYTYIRGYASGLHMTQTLQALTFAKQKYSGQLRKSGEPYFVHPLTMACNALGMGIRDDDAIATILLHDVCEDCDVTPDELPVTDAVKHSVDLVTLRIMDGETQEIAKNRYYNMLLEDREATLCKLIDRCHNVSSMAGTFSIEKLKSYISETREYVLPILRKAKEKYPADSDALFILKYHITSVVDSIIATLQAIET
CloSpo[H]	Stomatobaculum longum_CloSpo_WP_009532853.1	Stomatobaculum longum	strain=ACC2	WP_009532853.1	MNTTMSYEHFIQVAELRTQVMEAAARFDFQETPKALLFAERCHAGQRRKGPAKLPYIIHPLTMACHALSLGLAEDELIATALLHDTCEDCHLLPEELPVNAAVQEAVRRLTFFPEPGVPHARARDSYFARIPGNRTAVLTKLLDRCNNLSYMAYGFSREKLLDYIDETERAVIPLLDYAKQHFHRDRDALFLLNYQMYSVMNSIRALLERDL
CloSpo[H]	Sarcina sp. DSM 11001_CloSpo_WP_092997066.1	Sarcina sp. DSM 11001	strain=DSM 11001	WP_092997066.1	MELMETFAYRLAEARKNRGLTQGQVAEKLFITTQSVSSWECGNSIPDTEKLPELAELYEVTVDWLLSGKEPSSEILEVTTNLSDRLFNEVRMATYVSAYCNAKGLYQTRRALAFAREKHDGQYRKTGQSGEKVPYIYHPLLLTCHALALGLEEDDLLSACLLHDVCEDCGVLPEELPVNDQTREAVRLLTKPDTFGRTDPEYRTYYEGIARNRIALLVKLLDRCNNVSSMATSFSDEEMAEYIQETQEYIHPLIEKARREYPQYANQLFLIRYHMNSVLEALRHHMRSSMIAR
CloSpo[H]	[Clostridium] hiranonis DSM 13275_CloSpo_WP_006439500.1	[Clostridium] hiranonis DSM 13275	strain=DSM 13275	WP_006439500.1	MSEIKNIENTKSDFEINEESKYIKTYLFIKGYAVAKNFQQTIIALSLAKRLHEGQYRRGGDPYITHPLKVCNTLISCGIEDDTILAAALLHDVLEDCQDKLKDNREEFVTEYGLSREVLEIITILTKESGISDDELQVYFDGIKNNGKALLIKLSDRLHNSSTLYSFPYEKLVKYIDETDRFIIPIADYGNDYYPEYTNAINLLKSNIFSLNRSMRIMLEKSEHQISVLKNEIEELKLEIEKLKS
CloSpo[H]	Pseudoramibacter alactolyticus ATCC 23263_CloSpo_WP_006598249.1	Pseudoramibacter alactolyticus ATCC 23263	strain=ATCC 23263	WP_006598249.1	MIAGVFCVLILLFEKYSFKEREAFSLQNQINKSVDVLKQLIIRDGLGQTEQALDLTASVHAGQFRKNKKGKAIPAVIHPVTVALHAAALSFSEDELLAAALLHDALEDSTLHELPGSFSLGVREAVDTLTYRGRGKADTSAMLAYYHAVAQNRGTALIKALDRCHNLATMSEGFTASQQKTYIKETEHYVLPMMAGAEKHFEDLKRPFWLVRYQMASVMRTAADDLTGDVLTEMNH
CloSpo[H]	[Clostridium] amygdalinum_CloSpo_WP_097006935.1	[Clostridium] amygdalinum		WP_097006935.1	MSKQYNVDKMYTYLRGFLVGARMEQSIKALSYAREKHKDQKRKDGVPYIVHPLQMACYAVALGIRDDEIIAGTLLHDVCEDCGVPIDFLPVNNSVKQIVKYMTITPLPGEEKIDIKRRYFRNMLECKGAIIVKGLDRYHNMSSMAGVLKPEAIRKNITENEELLLPMMKEAKEKYPELSDMLFILRTNITDISNALRDKYFDKEPENADKS
CloSpo[H]	Rhizobiales bacterium CCH8-D1_CloSpo_WP_068204271.1	Rhizobiales bacterium CCH8-D1	strain=CCH8-D1	WP_068204271.1	MGSIVPAHIGGPQKRLIALRYWLTGKGFHLALDALHFASLYHTGMRKDGVTPELDHQVSIALYARTLPIADGEMEKLIIVILLHDVREDYSSPDQVPPGLMPVSEEIIAQRFGADVSRDIELLSKVTHGVKKDGAMYFAQIKETWRACLVKLLDRLHNLSTMQGAFSPQKQVEYVGEARRDILPLARYARRAFSRYEPAFENVKLGIGLQIALLDKLNEPLSVG
CloSpo[H]	Lachnospiraceae bacterium FE2018_CloSpo_WP_051667133.1	Lachnospiraceae bacterium FE2018	strain=FE2018	WP_051667133.1	MDRKKLGKRITDGRKKVGLTQAQLAEKVGVAAQTVSKWETGASLPDLENVLQLSEVLKIHPFAFLENEDNDLLRFTFRGRLFHEEKMYTRVQTFATEENLTETYQAVSFMRKQHSGQFRKELRYSTAKIAYIIHPLMMACHAHALQIRDDAILAGILLHDVVEDTGITVEELPFSEEVREIVRCLTFEQLPGETKHDAKDRYYRTISKNKKACVVKVLDRCNNVSTMAGSFSSEKLLSYISETEEFVLPLLKWIKYEYPEYSDLAYVVKYHIISVLETIKYLL
CloSpo[H]	Butyrivibrio sp. WCD2001_CloSpo_WP_026498795.1	Butyrivibrio sp. WCD2001	strain=WCD2001	WP_026498795.1	MSIGSNIKGLREDRKYTQEQVADALGVTFQAVSSWERDEYKPDTEKLIKLAEFFDVSVSAIAEEKNNTFKTKEAIYDWEHMKTYVKTTARNFKLPNTLKAVDYAIKAHEGQSRKHSSIPYIYHPLNLACHALSMGIVDDAVIAACLLHDVIEDCSVKLDDLPVDDEIKGLVSLLSCEKTNDQNRAEIISSYYEAISGNPKASLIKCMDRCNNLTTMSWGLSRDRIYRMIKETEEYYPVLLKTIKDTTEYNNAAWLLKYQMESMLDIYKRLL
CloSpo[H]	Butyrivibrio sp. WCD2001_CloSpo_WP_022761217.1	Butyrivibrio sp. WCD2001	strain=WCD2001	WP_022761217.1	MDIEKPAWILKEKIFSEDHMFTRMLGYAIEENLSETYQALYYARDKHAGQTRKKSPYTQEHIPYIIHPLMMACHAHAMGIKDDRLLATILLHDVCEDCGVAPEELPFSDTVKEAVKLLTKPVDYSGTADEKKKYYDGIATNAMASIVKGLDRCNNVSVMAMAFSTEKMIDYVEETQEYLYPILEKLKYDNLEYNDAVFLIKYQLRSMLETIKAFIIKLN
Mesh1[H]	Athalia rosae_Mesh1_XP_012260484.1	Athalia rosae		XP_012260484.1	MNFHVDKAKFLSLYPDKEAVTDENCGNTINYETDKDEDRKTSDPFANKSSECGPCSKILTTDEVLSLVLKCANFAAEKHSRQRRKDLEETPYINHPIGVANILTNEGGVYDPVVILAALLHDTVEDTDTTFDEIEKEFGETVSRVVEEVTDDKSLPKAERKLQQIITSKNRSREAKLVKLADKIYNLRDLQKGAPVGWSDVRVREYFQWAKKVVDNCRGTNAALENILDKIFAEQCKNTKKNCKCTKTLAPDCVESYLCIN
Mesh1[H]	Pseudopodoces humilis_Mesh1_XP_005521867.2	Pseudopodoces humilis		XP_005521867.2	MSSEAAEMGSEAAGMGSEAAGMGSEMARLLEAVDFAARKHKEQRRMDPEGTPYINHPIGVARILAHEAGVTDIVVLQAALLHDTVEDTDTTFSEIEERFGAEVRRVVEEVTDDKTLPKMERKRLQIERAPFCSSRAKLVKLADKLYNLRDLNRCTPRGWSAERVQEYFRWAARVVSGLRGTSAALEGALQRLFEERAVPT
Mesh1[H]	Beggiatoa alba B18LD_Mesh1_WP_002692167.1	Beggiatoa alba B18LD	strain=B18LD	WP_002692167.1	MLETTIYFSAEEVAQLLKALRFSADKHRDQRRRDKQVSPYINHPIQVATLLWEVGKVYDIAVIIAALLHDTLEDTNTQADEIQNLFGLTVLNIVQEVTDDKSLEKAERKRLQVERAPHKSHSAKLVKLADKICNVRDILYTPPQTWSVTRCLEYVQWSEQVIQGIRGVNPILEAEFDQLVQQTRQVLTARQSSQVA
Mesh1[H]	Salinivirga cyanobacteriivorans_Mesh1_WP_081421424.1	Salinivirga cyanobacteriivorans	strain=L21-Spi-D4	WP_081421424.1	MGQTGKNRISCSMINKKEVPSCILTAVSKAAWLHRYQRRKGSQKIPYINHPVKVALMLAECGHRDIELLQAAVLHDVIEDTEYTLEQLAAEFSEKVAGIVAEMTDDMSLPSKKRKQLQVVHAPELSADAAKIKIADKACNINDILEYDLSWTQKRKLDYVVWANEVVDNIKSPDRCLLKEFRAISERAMDAFS
Mesh1[H]	Rhodopirellula sp. MGV_Mesh1_WP_094417020.1	Rhodopirellula sp. MGV	strain=MGV	WP_094417020.1	MNALLDAVLFAADKHSDQRRKNAAGTPYINHPIEVADHLARVGNVADQSILIAALLHDTVEDTEATESEIRERFGCDIAALVMECTDDKSLPKQERKRLQVVNAPHKSDGAKQIKLADKTCNLRTMLDDPPQDWPISRQLEYVRWANEVIAGLKGINEALDNAADAVVRDCLEHLKRQAS
Mesh1[H]	Salpingoeca rosetta_Mesh1_XP_004996879.1	Salpingoeca rosetta	strain=ATCC 50818	XP_004996879.1	MNSALLLRTASFAAHAHRKQRRKDPEGTPYINHPIGVADLIANVGGEDDIVVLQAALLHDTVEDTDVTLEQLKDEFGPEVAQVVAEVSDDKGLNKHERKLQQIEHAASASRRGKLVKLADKLYNLRDLKRQLPKHWSVKRAQAYFGWSREVINQVRGTNAALERELDKLFEGTMEVDGKEVPCIPPNYQDGDWTKDTPTE
Mesh1[H]	Biomphalaria glabrata_Mesh1_XP_013094979.1	Biomphalaria glabrata		XP_013094979.1	MAGEKSASSDVQAKLCRDIIRCANFAALKHKDQRRKDEIQTPYVNHVIGVAYILTNEAGISDISVIQAALLHDTIEDTGTSFYELQAEFGEDVANLVKEVTDDKTLPKEERKLQQILNAPKSSYRAKLVKLADKLYNLRDLRRATPVGWSKERVDEYFRWASRVVAGLKGTNKALEDSLRDLFAERGITIT
Mesh1[H]	Halomicronema hongdechloris C2206_Mesh1_WP_080807648.1	Halomicronema hongdechloris C2206	strain=C2206	WP_080807648.1	MMAPDFDQFLQALAFAAHQHRHQRRKGAETLPYINHPIALVHILWHEATIQDPVVLTSALLHDTVEDTGTSFEQIDGQFGPEVGAIVRQLTDDKTLPKATRKQQQIDHAPHLCDRAKLVKLADKIHNLRDLRQHPPQGWSLERRRDYCQWAKQVVDALRGVHPSLEALFDQAYVQAMADLDSPAKMEAC
Mesh1[H]	Brugia malayi_Mesh1_XP_001894327.1	Brugia malayi		XP_001894327.1	MDXCIVVKACNFAAERHRLQRRKDALQTPYINHPIGVANILSSEVGVTDSATIAAALLHDTVEDTSTTFQEISSLFGEEISQIVQECTDDKSLPASVRKQLQIENAAKHSHKAKLIHLADKLYNLRDLERETPVGWSTQRVKEYFIWSKAIASELKGTNEALEVALDDVINRYLYK
Mesh1[H]	Candidatus Protochlamydia massiliensis_Mesh1_WP_096030690.1	Candidatus Protochlamydia massiliensis		WP_096030690.1	MQRILQAALFAIKKHRLQTRQDAELTAYIIHPIGVAQLLLSIGRFRDPDLIIAALLHDTVEDTQTTYEEITQQFGSRVAGFVEEVTDDKSLPKLERKRLQIEDAPDKSAGAAQIKLADKLYNLTDLTIHPPMDWSRERIQDYFKWAGQVVDRLPWVNAPLKQAIDLVMKKKRG
Mesh1[H]	Brevefilum fermentans_Mesh1_WP_087862701.1	Brevefilum fermentans		WP_087862701.1	MTHPFNLDIIFQAIIFATRKHHGQVRKGELAAPYIIHPLAVAREIFTTGQVDDPQVLVAAILHDTLEDTDTKPEEIRSLFGEEVLNIVLEVSDDKSQEKMCRKQLQVINAPNLSYPARIVKLADKLINCRDILYFPPYKWPLTRRQEYIQWSADVIAQIRGTNANLEAAFDELLIKAQARLEFHLEPFELVDNRPWGPGATDKCA
Mesh1[H]	Saccoglossus kowalevskii_Mesh1_XP_002740112.1	Saccoglossus kowalevskii		XP_002740112.1	MANCEDGDDLQALVECMHFAAIKHTDQRRKDPMKTPYINHPIGVARILSKEAGIKNLHILQAALLHDTVEDTDTSFDEIEKQFGAEVRHIVAEVTDDKSLPKMERKRKQIEHAPHISREAKLVKLADKLYNLRDLKRVAPESWTPERVQDYFHWAAKVVAGLRGTNKTMEDSLDKIFKEKGVLVEAEN
Mesh1[H]	Spizellomyces punctatus DAOM BR117_Mesh1_XP_016613187.1	Spizellomyces punctatus DAOM BR117	strain=DAOM BR117	XP_016613187.1	MSKTSIPPVGQLLHAIHFAALKHSTQRRKDSAGTPYINHPIGVAHILWYEGDVQDIGALQAAVLHDTVEDTDTSFEELELEFGNEVRQIVAECTDDKTLPKAERKRLQVENAPKKSDKAKLVKMADKIYNLRDLQREPPADWTLDRVREYFLWAQKVTDGCRGVNGKLENILEDIYQSGTFVYNGKQYPCIAK
Mesh1[H]	Strongylocentrotus purpuratus_Mesh1_XP_784835.1	Strongylocentrotus purpuratus		XP_784835.1	MDLVELVDCVDFSAKKHTNQRRKNAAETPYINHPIGVARILAKEAGVSDLATLQAAILHDTVEDTDTTFEEIEKQFGKEVRDIVDDVTDDKSLPKMERKRRQIEHASHCCPKAKLVKLADKLYNLRDLDQEIPRGWTKERAQEYFQWGSQVVQGLRGTNKEMEASLDKLFKKHGVVTET
Mesh1[H]	Microscilla marina ATCC 23134_Mesh1_WP_002693287.1	Microscilla marina ATCC 23134	strain=ATCC 23134	WP_002693287.1	MSDKMIDMPALFKALEFSAFKHKDQRRKGPQNIPYINHPIQVAHVLIETGQAYNTNLLIAAILHDTIEDTDTTEEEIKQVFGENVAALVMEVTDDKNLFWEARKQLQIEKSPFASYDAKLLKLADKICNVRDLVINPPDKWSLDRKLEYLQWASDVIAGIRGVNQPMEDLFDEWIYKAKAYYKMS
Mesh1[H]	Thiocystis violascens DSM 198_Mesh1_WP_014779257.1	Thiocystis violascens DSM 198	strain=DSM 198	WP_014779257.1	MNQTDFALVVDALSFAAHKHRDQRRKDRDASPYINHPIALMRVLALEAGLQDPLVLGAALLHDTVEDTETTPEELAERFGPAIRDLVLEVSDDKTLSKAERKHQQVLHAAGASEGAKLIKLADKICNLRDVVNNPPSGWDLARRREYFDWAARVIDQLRGTHPGLEAIFDQVLARRP
Mesh1[H]	Holophaga foetida DSM 6591_Mesh1_WP_005032427.1	Holophaga foetida DSM 6591	strain=DSM 6591	WP_005032427.1	MTTGNAPGIAGELFRVLAFAADKHRNQRRKDAEASPYINHPIALANLLTNEGGVEELEVLCAAVLHDTIEDTQTTPEELEQVFGPRIASIVLEVTDDKSLEKHVRKQLQVEHAPHCSREAKLVKLADKICNLRDMLASAPAGWSIERKLDYFDWAARVVAGLRGTHGGLEAMFDEVYARRMDVA
Mesh1[H]	Thioalkalivibrio nitratireducens DSM 14787_Mesh1_WP_015258869.1	Thioalkalivibrio nitratireducens DSM 14787	strain=DSM 14787	WP_015258869.1	MNEGLILRALAFAAHKHRDQRRKDADASPYINHPIALADILANEAGVTDPAVLCAAILHDTIEDTETTLEELEDAFGPEIATIVAEVTDDKTLPKDQRKQLQVEHAAHASPRAKLVKLADKIANLRDIAATPPADWSTERKREYFDWARQVVDRTRDASPGLGQLFDQVHRLRP
Mesh1[H]	Elioraea tepidiphila DSM 17972_Mesh1_WP_019016607.1	Elioraea tepidiphila DSM 17972	strain=DSM 17972	WP_019016607.1	MDLIARAEAFAREVHARQTRKGEAAEPYITHLEDVAALLVAAAAPVETIAAGWLHDTIEDGHEHGHPVTLHDLAERFGWPVAAIVAEVSDEKAIPKALRKDLQIRHAPRASAAARMVKLADKISNLRALIASPPVGWEHGRKVEYFGWAARVAVGCRGVAPVLDEAFDRAYREGLRWLAETA
Mesh1[H]	Sphingopyxis baekryungensis DSM 16222_Mesh1_WP_022673006.1	Sphingopyxis baekryungensis DSM 16222	strain=DSM 16222	WP_022673006.1	MSEHVLSSALIRAAVYAADRHCGQTRGDGVTPYINHPLAVASILRNDGGISDPDTLVAALLHDVVEDTNATIDEVRTLFGEGVAAIVAEVSDDTSLPREQRRREQLGKIRLMSPGGRLVKLADKIANLRDLQSSPPRDWSMDRQLAYVSFACAAVNQLRGTHAALEHIFDEVAAAGADCSSDAFEMLKMGTSCD
Mesh1[H]	Azospirillum halopraeferens DSM 3675_Mesh1_WP_084536536.1	Azospirillum halopraeferens DSM 3675	strain=DSM 3675	WP_084536536.1	MGRCGPISAVGTAAPGWRSAAAIVCSPYGVVHRGRPRPTRPAEGRSTEELLNALIEFTRALDFAAHKHIDQRRKGLRAEPYVNHLAEVARLVAEATGGDEPDAVIAALLHDTLEDTDATREEIEESFGPAIAAIVVEVTDDKRLPKGERKQRQIDHAPRVSRPAKLVKLADKISNLRSMAVSPPANWSQARKIEYFEWAAAVVEGLRGTSEILEAQFDEAHRRGLEDLRGG
Mesh1[H]	Rubellimicrobium thermophilum DSM 16684_Mesh1_WP_021097134.1	Rubellimicrobium thermophilum DSM 16684	strain=DSM 16684	WP_021097134.1	MTDHATLRRVAEAYRLAAEAHAGQRRKGASREPYVNHVADVAARLMESEAADADLLIAAVLHDVAEDTATGLAEIESRFGPRVAGLVAEVTDDRSLPREERKRRQVRDAPHKSPGARRIKLADKASNLSALADSPPEDWGPGRLRGYLDWARAVVAGLRGTDPVLEAAFDREAARAEAALDARHPRPDRGQAEDTLPGGEAR
Mesh1[H]	Porphyrobacter dokdonensis_Mesh1_WP_068864899.1	Porphyrobacter dokdonensis	strain=DSM 17193	WP_068864899.1	MTDTARLLEAASFAADRHRDQRRKDVDATPYINHPLDVARILADAGVSDVEVLMAAILHDTIEDTKTTAEELTERFGERVCSLVLEVTDDKNLPKLERKRLQVLKASTKSADAKQIKMADKISNLRDLKTPPVGWSEARVGAYIQFAEMVAGGCVGVNPALDRMFDDARMALS
Mesh1[H]	Kockovaella imperatae_Mesh1_XP_021867791.1	Kockovaella imperatae	strain=NRRL Y-17943	XP_021867791.1	MSSTIPPSLRSEFSQRPHSPHRFPSNRPSSAVDLTELPNTPPVQDHQHLAPSPPLSRVSSRSHDAPNHHYHPYTTSPGLEEDGVMCFGDMALLLKTIDFAAMKHSSQRRKDVDQTPYINHPIACANFLASTGITDIRVLQAAVLHDTVEDTNTTIPEIAEVFGIDVATIVEECTDNTALSGQERKAEQVRTAGSKSKEAQQVKLADKLHNLESIRRSPPDGWTARRVQNYFIWAKEVTDACAEAHPPLADRLERLYKTAYTKVNGKYYPCHPQICGPMTEDEKHRIDSRWTCLKPGEKPSPKPIFF
MixSpo[H]	Hoyosella altamirensis_MixSpo_WP_083962155.1	Hoyosella altamirensis	strain=NBRC 109631	WP_083962155.1	MTEQTMKIDPVRLAEAVAFAADKHSDQTRKRAEGDSRPRIPYISHLMAVSGMVIEDGGDTDEAIAGLLHDYIEDVDENGADALEQRFGARVRDIVIGCSGAKKEEIPDFRTRKQTYLDHLTATRDPATVRVSLADKVHNARSTVSDLETDGPSIWDRFNAGVEDQLWWYISLSAAYTDHANDGRADAQRAAELRRLVDRMTEISRQ
MixSpo[H]	Scytonema hofmannii PCC 7110_MixSpo_WP_017746571.1	Scytonema hofmannii PCC 7110	strain=PCC 7110	WP_017746571.1	MNLNATDTSKLTHRFEQALVYATRLHAKQTRKGSKVPYISHLLSVAALVLEDGGDEDEAISALLHDAVEDQGGKATREAILNIFGERVIEIVDGCTDADTIPKPPWKERKEQYIEKLRYASASVRRVVLADKLHNARSILRDLDREGEATWEKFKGGKEGTLWYYHTLVNLFLTTDPNSWLVRELNDVVSEFNSDQSQFAQSNPVRY
MixSpo[H]	Maritimibacter alkaliphilus HTCC2654_MixSpo_WP_008327957.1	Maritimibacter alkaliphilus HTCC2654	strain=HTCC2654	WP_008327957.1	MLTDRFENALSLAARLHRTQTRKGSGIPYISHLLAVSALVIEFGGDEDQAIAGLLHDAVEDQGGQDTADMIRATYGARVADIVLACSDSVQQDKEDWQWRKDRYIASLATKGEDALLVTSCDKLHNATAILTDLREHGPGVFDRFTAKRTGTLWYYRQLADRLTEIRPGALSDRLAETVAALEAAA
MixSpo[H]	Clostridiales bacterium VE202-21_MixSpo_WP_025656473.1	Clostridiales bacterium VE202-21	strain=VE202-21	WP_025656473.1	MIDEAIEFASKAHEGQFRKGTRRPYIVHPVEVAEIVATMTADEEIICAAVLHDTIEDCKEVTEEILKLRFGERVASIVAQESEDKSLSWEERKGATIQHLGMAPLPVKMIGLADKLSNMRDIDRDYPVLGDELWKRFRMQSKAAIGWYYKGIRDALKAEFEGSEAYEEYCTLVEKNFGSEPASLEW
MixSpo[H]	Rhodothermus marinus SG0.5JP17-172_MixSpo_WP_014067707.1	Rhodothermus marinus SG0.5JP17-172	strain=SG0.5JP17-172	WP_014067707.1	MMVGGKDGRALFSPLVEQAIELAARWHDGTYRKSQWRPPLMPSPDPDDLVPVPVMAHLTTVALLVDRAGWDDVTVAAAFLHDALEDTNRHGQQLRYEVLRERMGEAVARLVRDVTEQKYDEQGRRRSWEERKADYLAHLRTATPAAVAISLADKLHNLWTINQSLQVGIDVFADGPGRRALSAGPEAQLRFHQALLELAAGHDDPRLEPLRTRLAHEVERFARHVASGRG
MixSpo[H]	Candidatus Koribacter versatilis Ellin345_MixSpo_WP_011523141.1	Candidatus Koribacter versatilis Ellin345	strain=Ellin345	WP_011523141.1	MPPAAPNQPFGPKFDEALLLAHDLHRHDIRKGTGRPYISHLLGVCSLVVDYGGDEEMAIAALLHDAVEDHGGRPMLEQIRERFGDRVAHIVDGCTDSYVLDASQKEPWLQRKQEYLARIVHEDTDTRLVSAADKLYNARTIVRDLRLEGLTALDRFNGGRKNTVWYYDELVHAYRHAGTNDLVEELANVVDEMKRLTGYNRPAEMPRIASQEPC
MixSpo[H]	Planctopirus limnophila DSM 3776_MixSpo_WP_052301462.1	Planctopirus limnophila DSM 3776	strain=DSM 3776	WP_052301462.1	MILGKRSEQTFSAGANLMMGTMVSPLYSMVIEKALRVAAVAHHGQLRKATNVPYLSHLAGVALILQRAGFADDELIAAAILHDIVEDTEVTIADLEKQFSPAVIQAVIASTEEKEDPTGAAIPWRVRKEKHLAQMRMASHAARAITLADKLHNLGATWFDLQENPRALEKFSATPAEWLWYHREMVTAASGIDSDLQILSSACRQMIHQIQEFIDPQPPETSPS
MixSpo[H]	Rubrivirga marina_MixSpo_WP_095511187.1	Rubrivirga marina	strain=SAORIC-28	WP_095511187.1	MARPPRRRRPPRPRRPRGPGPRRPARRDRPPPRPTVTTDALFSPLVERAIEIAAEWHDGTYRKGRWTDPCVGDPGGTPSRVPAMAHVTAVALTVQRAGWGDEAVAAAFLHDALEDANRHGDALGRATLVALVGEEVVRIVEAVSEPKRDDVGDWLPWRTRKEAYLRSLSAGPVEAVAVSLADKLHNAYSMASSLEAGIDIFSSAPGRKALSAGAADQRWFFEAVLGESESVEDPRLTPMRDRLRQEVARFATLTETRGHPE
MixSpo[H]	Persephonella sp. IF05-L8_MixSpo_WP_029521273.1	Persephonella sp. IF05-L8	strain=IFO5_L8	WP_029521273.1	MERILKAAEFANEAHKHQKRKSTDLPYITHPLSVGLILSKFGAEEDEIIAGLLHDVIEDTEYTYEDIKNEFGRKIADIVLQLSEEKELPWEERKKQHIDHLKEADISTKRVALADKLANLYSIKHELKEHGENLWNRFSRGKEQQKWYYTSMVEACGSGVEDEVIKKLYEEAQRVLKEIFTD
MixSpo[H]	Roseiflexus castenholzii DSM 13941_MixSpo_WP_012119515.1	Roseiflexus castenholzii DSM 13941	strain=DSM 13941	WP_012119515.1	MVTSAFSQQYEQALQFAARAHRQQVRKGTDIPYIAHVVHVSVILLRYGFDENVVVAGELHDVVEDCGVAPQELEALFGADVARLVEAVSEQKRSDGSERSWEERKTGAIARLQRGDPAIAALKAADALHNIHAIMADLALVGAAVWQRFKRGPDQMLWYYREILAAVRGALGDHPIVAELARAIADLEHAVHEYN
MixSpo[H]	Methanohalophilus euhalobius_MixSpo_WP_096711766.1	Methanohalophilus euhalobius	strain=WG-1MB	WP_096711766.1	MNLRNYIATYCTDSKKKPTGVIVHSAEIGEQLPELPDRFFYMAEWSDVPSRRIWKSEPYQSVLIHENGQLIIHEHLRKANFRIHLLELEEKYETSSRAGHFVLSIPEAFEFAYNAHRDTARRCSRTPYISHPMDVASILLKNSAPDIVVIAGLLHSIKKESKIDMVEVENKFGETVVNFVRAVSELDQTDDPSLLSVDENMWKERNEACLKALDGVGRDVKLLFCAGKLASIRDMRDEEKFHGNITWNHFVVGKESYKWYYNRLLQSFESPPHSIIDSPMYKQLKECVNQFFSDA
MixSpo[H]	Deinococcus actinosclerus_MixSpo_WP_062159413.1	Deinococcus actinosclerus	strain=BM2	WP_062159413.1	MSDFPLTDRFLHALERAHRWHAGQYRKVPEGETPTVPYLSHLLGVASIALEFGASEDEAIAALLHDALEDGPENIQTDVARRGEAREDLRRVIREEFGDWVEQLVSGATEETALVAGEKAPWAERKMAYLHRLIDTDHVEEAASLLVSASDKLHNARAILADVLAFGESPESRVAFFDRFTAGQEGTLQYYRLLVWAYRRAPGAQGRPRLQALVTELDRTVAALEQACGVREEDVIAAAPLRPFVERHLRVTRL
MixSpo[H]	Fibrobacter sp. UWB1_MixSpo_WP_088658023.1	Fibrobacter sp. UWB1	strain=UWB1	WP_088658023.1	MDTSILDKAIVFAVKAHQGAERKGKGFPYIVHPMEAVSIAATMTSDQELLAAAALHDTVEDTAVTLKDVEREFGKRIAELVEAESDIEFEGKSRQESWRLRKEEAIERLSSATNEVKIVALADKLSNIRAIYRDYQAIGDKVWDLFCVKDKVSHEWHFRGLARALASLKGTFAYDEFAETINKVFGK
MixSpo[H]	Chloroherpeton thalassium ATCC 35110_MixSpo_WP_049756554.1	Chloroherpeton thalassium ATCC 35110	strain=ATCC 35110	WP_049756554.1	MQSDMLFEAVEFATLAHKGQFRKGSKVPYILHPLGVAKILIDKNCAQPLIIAGILHDTVEDTPVTLAGIEAEFGEVVARLVAGVTEPEKSYSWEYRKNHMLTELERAPIDVLAVSCADKIDNLHSLSQDYEKHGEAVWEKFSRPRESQKWYHESLMRIFEKRLSDTPYTPLFNEVQQLVQQVFTADMDAAVFKP
MixSpo[H]	Deinococcus ficus DSM 19119_MixSpo_WP_027463696.1	Deinococcus ficus DSM 19119	strain=DSM 19119	WP_027463696.1	MLTDRFPDALNLAHAWHATQRRKGGEVPYISHLLGVASVALEFGADEDEAIAALLHDALEDGPEYTGRNASDLRLEIVRRFGERVAQLVDGATDDAPDAGQAKAPWQDRKAAYLRHLRAADTSMLLVSASDKLHNARTILTEVLTHPESQRAAFFERFSQGQAGTVQYYRLLADAFMAAPAGQARPGLRALFRELERTVSAIEHACGLTADEARTGGPLQAE
MixSpo[H]	Geminicoccus roseus DSM 18922_MixSpo_WP_035487339.1	Geminicoccus roseus DSM 18922	strain=DSM 18922	WP_035487339.1	MPTDRFDDALVYASRLHRNQRRKGTGIPYVAHLLAVAALVIEHGGDEDQAIAALLHDAAEDQGGAATLAEIEARFGPAVAGIVADCTDSWCEPKPPWRARKQAYLEKLAAKPEASQLVSLADKTHNARAILADRRQVGEAIWDRFTGGRDGTLWYYRSLAHCFGTVLPGPLTDELQRTVAALASEPG
MixSpo[H]	Geodermatophilus obscurus DSM 43160_MixSpo_WP_085949976.1	Geodermatophilus obscurus DSM 43160	strain=DSM 43160	WP_085949976.1	MSERYDQALQFAAEHHREQLRKGSQVPYLTHLMSVSALVLEHGGSEDQAIAGLLHDAVEDAPEGQGRAVLADICERFGDAVADIVQACSDGLDADGNRSGPWPERKRRYVEGLATKPADALLVTAADKTHNGLCIAADVRRYGQDFWTTFNAGREELLWYYTSVERAVAARLPGSSIAGALRRAVDELAAAAGTERSAVPVEMPVRS
MixSpo[H]	Halobacillus kuroshimensis DSM 18393_MixSpo_WP_027953292.1	Halobacillus kuroshimensis DSM 18393	strain=DSM 18393	WP_027953292.1	MIEQAEQLAVKAHDGQKRKNSSDPYIVHPRRVSEILRAGGGSAALICAGWLHDVVEDTEVTIEDIRKQFGNQVTELVAAHTENKRLPWKQRKQHTIDTVRNGTLDIKALIVADKLDNLLSIHTDQLRLGEKVWDNFNAGYSQQKWYYQSVASAMYNGLSKQDAPPFFPEYAELVEQTFD
MixSpo[H]	Meiothermus cerbereus DSM 11376_MixSpo_WP_027877038.1	Meiothermus cerbereus DSM 11376	strain=DSM 11376	WP_027877038.1	MELTNRYAEALQLAYKLHKKQYRKGTEIPYLSHLLAVSAIVMEHGGSEDEAIAALLHDAVEDAGKVLQSVREVLGDPDLTQAEAGTRVLEYIRERFGDAVAHIVQECSDAETDPKPPYLERKRAYLSRLREAPPPARRVSAADKLHNLRAIVADYRIHGEALWQRFVSEADSLEEKRRLTLWYYRELAREFSSARGPGVIGAELERLLASFDAEQF
MixSpo[H]	Mycobacterium bohemicum DSM 44277_MixSpo_WP_085179258.1	Mycobacterium bohemicum DSM 44277	strain=DSM 44277	WP_085179258.1	MPDPTPPPRLTRTFVEAVAYAADKHATQTRKAGDIPYLGHLLSVAALVIEDGGTEQQAIAALLHDAAEDQGGEATLAEIAGKFGAGVASIVQECSDTLQTPKPPWRGRKESYIRHLRGASDDAVLVSLADKLDNARAILRDFRALGDEVWQRFSVQDPQQHLWYYRSLLGVFGQRTDSWMVGELRDVIDALAHEIGRERQD
MixSpo[H]	Paramaledivibacter caminithermalis DSM 15212_MixSpo_WP_084111975.1	Paramaledivibacter caminithermalis DSM 15212	strain=DSM 15212	WP_084111975.1	MKEFNYLINKAIEVAAKAHENHYRKVTDIPYIVHPFEVALVLQENGASEEVIAAGILHDTLEDTELTKKDIREIFGDKILQLVLGASEELEDRENTPWNDRKLHTIEYLKKASIDVKMIACADKLSNIRSMIKGYRDMVDKLWDRFNAPYEKQKWYYYSLIDSLKDLEEFKMYKQFKEAVDYLFQ
MixSpo[H]	Pelobacter seleniigenes DSM 18267_MixSpo_WP_029917181.1	Pelobacter seleniigenes DSM 18267	strain=DSM 18267	WP_029917181.1	MANGYLQPRLQQALELAFQLHGRDTRKGSQVPVMAHLLGVCALVQQDGGNEDEAIAALLHDCLEDKPEQITREEIRSRFGGRVLQLVSVATDTPTDYRGGRKPPWLKRKKQYLRTIEAAEPSLLRVTIADKIDNLRAIIADYERLGEPLWERFSAGRELQRWYFSNAYQAFRQAGYTGRLLDEMGRLLQLLEQLITAEVP
MixSpo[H]	Bacillus panaciterrae DSM 19096_MixSpo_WP_028400005.1	Bacillus panaciterrae DSM 19096	strain=DSM 19096	WP_028400005.1	MWSKAVEVATVAHKAQQRKGNGTPYITHPYTVAMLLAKSGCTQDVVVAGLLHDTVEDTSLSYEDVKREFGETVARLVEECSEHDKEKSWEERKQYTIDKLQHISAEGCMITCADKLHNIRSTVKEFEVCGEAVWNRFNRGKDKQKWYYCSLVTELGKRIPGFPLYVLLKQEVEDLFGKGNIKSKC
MixSpo[H]	Caloramator proteoclasticus DSM 10124_MixSpo_WP_051350660.1	Caloramator proteoclasticus DSM 10124	strain=DSM 10124	WP_051350660.1	MNSLALKIAWDVHKEQKRKGSNAPYIIHPVEVAVIILENGGDDDLVTAGLLHDTLEDITSGRMELLKLIKTNFPKRVVDIVLSVTEQEKLLVNRSLTRSEKINTWKKRKQEAIDKLKNASIDVKIVSCADKLSNIRSMVEDYNTMRDKLWVMFNAGYDEQKWYYFELLDVFLDLKAYPMYKELQEKINYIFK
MixSpo[H]	Treponema saccharophilum DSM 2985_MixSpo_WP_002703247.1	Treponema saccharophilum DSM 2985	strain=DSM 2985	WP_002703247.1	MTKIHDAIIFATIKHQNQKRKGTEIPYIVHPMEVMQILTENGCSENVIVAGILHDTLEDTDTRPEEIEKRFGKEILAIVQTECEDKSKSWKERKQVFIDSLKNDSLEAKLVCCADKLSNARSMYADFQSCGDELWRRFNAPKELLAWYYFSIAGSLSDLDGYKMYAEYKRILEDLFGM
MixSpo[H]	Treponema sp. JC4_MixSpo_WP_009105254.1	Treponema sp. JC4	strain=JC4	WP_009105254.1	MMKLLEEAIIYATIMHQGKTRKLNKIPYIFHPLEVAQILATLTDDEEIITAGILHDIVEDTDGSMEEIESRFGKRVALLVASESEKKYPGEDKSLTWQRRKEDSILVLKNSTDIGVKMLWLSDKLANIRSIARAYSELGEEMWKSLNQTDPEKHRWYYQSIAETVELSLNKTGAFKEFIKHINFIWPGTFDSEKTRYKKYKEVSVEGCKIIGRGAKGEVYRYDDELVIKVFNENNTYHDVEMEIDLSRRAFILGIPTAISFGIVSVGNKYGAMYELVDSEPLSNFIARAPGQVEVYAKMMSDLAHTIHDIKIDNFVFPLVSERFNSYLDGGLMIENEGLGKKCKALIDRLGNYKTVLHGDFHTGNVFLLKGEPLLIDMGRVSQGHPIAEISDVYYFYVS…
MixSpo[H]	Treponema sp. C6A8_MixSpo_WP_081773733.1	Treponema sp. C6A8	strain=C6A8	WP_081773733.1	MMKLLEEAIIYATVLHQGKIRKFRNIPYILHPMEVAQILSTLTDDQDIITAGILHDIVEDTDGTLGEIEKRFGERVAFLVSSESEKREPGEDETESWERRKESSIQVLKNSTDMGVRMLWLADKLSNIRSLAQVYAEQGDAMWERLHQKDPARHRWYYQSIAETLELSLNKTGAFKEFITYINFIWPGTFDSEKAKYRKYREVSVEGCKQLGRGAKGEVYRYDDELVIKVYNENNTYRDVEKEIASSRKAFILGIPTAISFGIVSVGDRYGAMFELMDSQTVSQLIARAPGHLDHYAGIMADLANTIHAIEVDENEFPSVSVRLLDYVNGGIARENTELADKCRKLIENLPERNTILHGDFHTNNVFIQKGEPLLIDMDRLSHGHPIGDISDMYYFYVV…
MixSpo[H]	Ilyobacter polytropus DSM 2926_MixSpo_WP_013388959.1	Ilyobacter polytropus DSM 2926	strain=DSM 2926	WP_013388959.1	MEKNIISQEELKDFEKKIIKQISGFRTRKFKNPLLIINTGGTTSNRKVKTFINKFLNTLNEYQSFDTNYHLILATEKIENMEIFSENSRVEFKKYINSIKPQSTDYSLLNPIHFISTLNFKPDIVFIFNMSRNKDCLNDTKELRDDFLYISKKLVWILPEDYADEFTNLDPHIISQKKYIEISTESQWNKVDIFQRALTLATKAHKNQCRKGTTTPYIVHPVMVAMLLREEGCPEHLILSGLLHDTIEDSHITYEDINTKFGKKVAKIVLHLSDKDKSLPWETRKQCEIDFLKKDATPEEIIVACADKFHNISCISADYKQAGNHVWKRFNAPKEKQRWYYYELLNIFENNSETLESLSLYEKFKNKVYEVFPE
PaSpo[H]	Nissabacter archeti_PaSpo_WP_072931989.1	Nissabacter archeti	strain=2134	WP_072931989.1	MDIIIDKARTYATAAHGAVGQRRKYTNEPYITHPTAVAELVRAHGGTRDMIAAAYLHDVIEDTQLTFDDLKEAFGESIAWKVDALTNKAGKEDGNRVQRFVINCRALINSLDEETMVIKLCDLLHNTSSIVEHDHGFAAIYLAEKEFMMDEIFGLMEGGLADIVRAKLVWGYEQLSTSFKARHLKHLRTIQTAWSEQDAA
PaSpo[H]	Asaia prunellae JCM 25354_PaSpo_WP_025885783.1	Asaia prunellae JCM 25354	strain=JCM 25354	WP_025885783.1	MDDLVCRARVFATRAHGAIGQKRKYDGQEYIVHPEAVASSVMNTGGRPEAVAAAWLHDVVEDTPVTLSEIEAEFGTEVASLVEMLTDVSCHEDGNRAARKAIDRAHSARASAEGQTIKLADLLDNARSIIRHDKGFARVFLREVKQLLPFLEKGDRKIRHELIGLLETWEKSRS
PaSpo[H]	Fabibacter sp. 4D4_PaSpo_WP_069844284.1	Fabibacter sp. 4D4	strain=4D4	WP_069844284.1	MMRLDDKQSLLLEFVKACHTDQKRKYTHEPYWHHVYAVAEIVAEYEPSGIEIALCHDLLEDTECTESDLSEKLIACGYQNEKAAFIIAGVLDLTDQFTHEAYPDLNRKARKEKEAERLGNISYIAQTVKYADLINNSESITEHDKSFAKVYLSEKADMLKLMDQGHPELFKRCINILEQI
PaSpo[H]	Comamonas serinivorans_PaSpo_WP_087279778.1	Comamonas serinivorans	strain=DSM 26136	WP_087279778.1	MALAYDAMVFAREAHKDQRRKYTGNPYSDHLAEVAGIVAAAELPNPDQSLIEQMVAVSWLHDTAEDTAVTLEEIERRFGFMVAVGVSGLTDIETGNRAERKAKSRDRLTRCAGWIQTIKVADLISNTSSIVENDPKFAVVYLEEARLLLDVLTRADPRLVEIARSQCR
PaSpo[H]	Parapedobacter composti_PaSpo_WP_090974765.1	Parapedobacter composti	strain=DSM 22900	WP_090974765.1	MDTVLKTILDYATKVHAGQTRKYTPDPYISHPIRVMETCRQYTHNTAVCAAALLHDVLEDTPVTERDLLGFLHAVMPRDIAEETLGYVVELTDVYTKRGYPQYNRRTRKGMELKRLTRISPNAQTIKYADIIDNASEIVMHDPDFSEVLLGEYRQLLEHLVRGNSKLHARAIKAVGGG
PaSpo[H]	Zymobacter palmae DSM 10491_PaSpo_WP_038279816.1	Zymobacter palmae DSM 10491	strain=DSM 10491	WP_038279816.1	MTPLDAGQWLIERARTFATAAHAAIDQRRKYTDDPYIVHPQRVAERVASVPHTPDMIAAAWLHDVVEDTAVTIEEIQREFGDDVAVLVAGLTDVSRLEDGNRKVRKAIDHAHSAQQSPACKTVKLADLIDNSITIRRYGKGFARIFMDEMAISLPGLKEGDPTLYAEACAIVEHWQTRPRHAKAPASDGDVGAQ
PaSpo[H]	Cnuella takakiae_PaSpo_WP_073045170.1	Cnuella takakiae	strain=RG1-1	WP_073045170.1	MNAILQQVRDYADAAHGSQMRKYTPDRYIVHPVRVMELCAAYTNDLPVLAAALLHDVLEDTPVTKDEMHRYLLSVMSQQEAAKTTQLVVELTDVYIKANYPQWNRKKRKEEERERIRKTSPDAQTIKYADILDNCSEIIVHDPSFATVFLRECKKILAVIPNGHAALYQKAKAALQKAMDENR
PaSpo[H]	Woeseia oceani_PaSpo_WP_068613175.1	Woeseia oceani	strain=XK5	WP_068613175.1	MRNLVSRAKEFAFAAHNAIEQRRKYTGEPYTVHLESVAMLVASVVDDEAMIAAAYLHDTVEDTDVTLADIENNFGCDVAYLVRYLSDISRPEDGNRAQRKHLDREHVARGDARVHTIKLADLIDNSATIQAYDPRFAKVYMQEKRLLLDDLDDGHPELLCRARAIVDEWLAESTGQ
PaSpo[H]	Variibacter gotjawalensis_PaSpo_WP_096354006.1	Variibacter gotjawalensis	strain=GJW-30	WP_096354006.1	MARSPRECHRGFDHELPLLARGLGTVCADLQSREDSQSRNVRGRTPRRRVNLPWLLTSVPLAADGRNDPIDEHDDWARRDRGHPAFSPLVEQAANFAEYAHRFQKWGLTNRPYSDHLAEVASIVASAGLRDEAVAAAWLHDVIALCGVDASTLGELFGSDVALLATEVTDSPLDSGPRRFRKETDRERMAVASGEAQTIKAAEMISEIQAVVVHNPQGLADVYARECRDMIGVLFFADHRVLATAIDAVERAEQVLPLAS
PaSpo[H]	Pseudomonas phage 201phi2-1_PaSpo_YP_001957046.1	Pseudomonas phage 201phi2-1		YP_001957046.1	MREHALQQYTILDVARAFSVAAHCAVGQKRKYSGEDYFHHPEEVLQILLTYEDPTLDAQVAALLHDVVEDTQVKLDQVNRIFGRKVAMYVEQLTEVSKPGDGNREARKALDLKHLELASHTAMCIKCADLISNSRSIVERDLNFARTYLVEKLRMLKAMEYLIGGCAIWSAALEVCYNGIKKIWTSPEDQLGLFHREGFTNITMAMLTQDTPK
PaSpo[H]	Salegentibacter flavus_PaSpo_WP_093409588.1	Salegentibacter flavus	strain=DSM 17794	WP_093409588.1	MEKKVLEFARKAHGTQQRKYSEEAYIEHPIRVAGLVKSVTHTSEMICAAYLHDVVEDTPVSLQDIERKFGRKTASLVEELTDEYEKKNHPHLNRRQRKQKEVERQAGMSPEAKTIKLADVIDNTRDILKNDPGFARKYIPEMEALTEALQGGDFKLLMRACFEVQRGIIQLRKP
PaSpo[H]	Frateuria aurantia DSM 6220_PaSpo_WP_014402873.1	Frateuria aurantia DSM 6220	strain=DSM 6220	WP_014402873.1	MDIEQKALLFAYQAHEGQVRKYTGDPYITHPISVAAIVKSVAHMPTMIAACLLHDVVEDTDTRLIDVAVEFGEDVAELVDALTDASTPDDGNREARKRIDREWIAKASPEAKTIKLADLIHNTQSIVLHDPKFAKVYMQEKRLLLEVLRDGDAELWNRATDIVQRYFKEA
PaSpo[H]	Caulobacter sp. AP07_PaSpo_WP_007667894.1	Caulobacter sp. AP07	strain=AP07	WP_007667894.1	MSASYDAHGAMLFARRAHATQVRKYTGNPYADHLAEVAGIVATVAPFGSMSLMTAVAWLHDCVEDCGVDPAEIKSLFGAEVAQGVVALSDMETGNRAERKAASCARLAAADGWIQTIKCADLISNTSSIVMHDPKFAVTYLAEKRALLAVLTKADGRLHSLASAMTSSTV
PaSpo[H]	Caedibacter varicaedens_PaSpo_WP_082168473.1	Caedibacter varicaedens		WP_082168473.1	MRKAGEFLVVPLRKVVPLKRPVAHDAMIFALQAHEGQKRRYNGEPYWLHLAEVAGMVSTLHHDPEVMAVAWLHDCLEDCPVTFEYICQRFGRLVAEGVLALSDLEQGNRKERKRQSRERLSRQSAWIQDIKVCDVMSNTASIVQCDPAFAKVYLREKRRLLDVLTKADVSLRTLAYVKLEEMMF
PaSpo[H]	Novosphingobium lindaniclasticum LE124_PaSpo_WP_021235290.1	Novosphingobium lindaniclasticum LE124	strain=LE124	WP_021235290.1	MESPLVSKARQFATDARASINHVRKYTGEPYITHPIEVMEIVRSVPHTDEMLAAALLHDNIEDTGVTREDVEREFGEAVARLVMELTDQCHEGNRATRKTAEAARLGTISPDAQTVKLADFISNTKSIVAGNPGVAKVYLREKHRALEVMTAGDPTLFQRALDLIEDAKTSINFRP
PaSpo[H]	Dyadobacter fermentans DSM 18053_PaSpo_WP_012779651.1	Dyadobacter fermentans DSM 18053	strain=DSM 18053	WP_012779651.1	MLELTERQWSLFDFVKEMHGEQKRKYTGAPYYTHLLSVADRVEQYVHQGYETEIALCHDLIEDTECSLADLSAKLMSLGYSITEDEVILAGVDDLTDKYTHLKYPSLNRAQRKELEGVRIMASRPIAQTVKYADIIDNMLSLTEHDPGFARVYAREVDGYLWKINQGNQQLYAACCQLLMEVKWKLGVDLN
PaSpo[H]	Chitinophaga pinensis DSM 2588_PaSpo_WP_012792539.1	Chitinophaga pinensis DSM 2588	strain=DSM 2588	WP_012792539.1	MDQLSQIKAFAGQAHGSQRRKFADEPYINHPVRVMEICGKYTSDLPVLSAALLHDVLEDTAVTTEELSAWLYKTLSSADADRTLKLTVELTDIYVKKDYPHWNRRKRKQMEATRLSQISAAGQTIKYADIVDNANDITTADTDFISTFLHECRQLLKVMEKGNPALRQQAMDIVNKHLSAVK
PaSpo[H]	Serratia odorifera DSM 4582_PaSpo_WP_004957229.1	Serratia odorifera DSM 4582	strain=DSM 4582	WP_004957229.1	MSSTLVERARRYATKAHAAIDQRRKYTNAPYIVHPQAVVEIVRSVPHTDEMLAAAWLHDTVEDTPTTLADIESHFGQPVAELVGMLTNVSEAGSGNRFERKNRDRRHSAKASPPAKTIKLADLIDNTRSLLTYDSHFARTYLIEKQRLLDVLTEGDATLWRQASHIVEHGLAMLRLPPHNVPDSWFEHARQRYLDSEHAERG
PaSpo[H]	Zavarzinella formosa DSM 19928_PaSpo_WP_020476280.1	Zavarzinella formosa DSM 19928	strain=DSM 19928	WP_020476280.1	MLEATAGKSLTVFALGFAIAAHRGQTRKYTGEAYVVHCSNVGRIVAEHTNDQEMIAAALLHDVLEDTNLTGEELRGIFGDRVTDLVLEVTDVSHPRDGNREKRKALDREHLARSSPEGATIKLADTIDNTESIAIHDPNFARVYLGEMDKVLPLLRHGDARLWDRAERTLQMAQEKLIHHELAGSRAVSQ
PaSpo[H]	Zavarzinella formosa DSM 19928_PaSpo_WP_020474578.1	Zavarzinella formosa DSM 19928	strain=DSM 19928	WP_020474578.1	MSLAEESSNKSLAVLAFGFAMCAHRRQTRKYSGEAYVVHCSNVARIVAEHTDDQEMIAAAILHDVLEDTDVTEEEMREAFGDRVTDLVLEVTDVSRPNDGNREARKSLDREHLARSSPEGATIKLADLIDNMESIAIHDPDFARVYLAEMEKMLPLLRHGEARLWERARRTLQKAQEKLILDKAATNG
PavSpo[H]	Variovorax boronicumulans_PavSpo_WP_095744246.1	Variovorax boronicumulans	strain=J1	WP_095744246.1	MNTSSLSAARAYALSMHGAQMYGAHPYSHHLDAVALTLLPYGQEAQVIGYLHDVVEDTDATLAEVRLRFGDLVAACVALLTDEPGANRKERKSKTYAKLARVTGAEELALVVKVADRLSNVRACVADAHRDLWNVYRGEHEVFKAAAFRAGLCDALWSELDELMSDEKQPRNASKAES
PavSpo[H]	Enterovibrio calviensis FF-85_PavSpo_WP_017007932.1	Enterovibrio calviensis FF-85	strain=FF-85	WP_017007932.1	MNDRLLLARTFARARHEGQRYGEFPYHVHLDDVERLAQPFGMNAMIIAQLHDVLEDTTTSVDEIVHDFGELIALSVSYVTDPIASDRATRKKQLNSRLQSLDENDDAAKLALIVKACDRLANVKTCRLFSPDKFVMYQSEHAEFRKAAYRHGICEMVWWELDMLIEVGDKLARF
PavSpo[H]	Photobacterium angustum S14_PavSpo_WP_005365168.1	Photobacterium angustum S14	strain=S14	WP_005365168.1	MNDRYLQAQAFAKSRHGEQKYGDYPYHVHLDTVAEFARPYGIDAMIVAQLHDVIEDTDTSFDELADLFGFTIADAVNYVTDVKLEDRAKRKLEINQRLLSLDPAEDAARLALIVKTCDRLANVQSSSNNSRRHFLMYQAEHGAFKHAVYRAGLCDPLWQQLDTLIHSKDCLNCA
PavSpo[H]	Fimbriiglobus ruber_PavSpo_WP_088259698.1	Fimbriiglobus ruber	strain=SP5	WP_088259698.1	MDKTVVRAREFAVSAHGDQRYGDRPYADHLDAVAALLAPYGEQAQAIGYLHDVVEDTATSLEDVRREFGDDVAAIVGIVTDEPGANRRDRKARTNAKLSAVASGKELALVVKAADRLANLRESAAGGPASKLGMYRREHPEFQAAAHRPGLCDELWREMDRILS
PavSpo[H]	Gemmata obscuriglobus UQM 2246_PavSpo_WP_010042573.1	Gemmata obscuriglobus UQM 2246	strain=UQM 2246	WP_010042573.1	MVEAVGRARAFAVVAHGEQRYGDQPYSVHLDAVAELLAPFGDVAQVIGYLHDVVEDTDVPLDTVRQGFGDRVAACVSLVTDEPGANRRERKAKTNAKLSTVSGEESLALVVKAADRLANLRASASNDSGSKLGMYRREHPAFRESAYRPGLCDSLWREMDRILSDEA
PavSpo[H]	Marinicella sp. F2_PavSpo_WP_077412839.1	Marinicella sp. F2	strain=F2	WP_077412839.1	MSGTQGGKTLNIVEQARNFAIQHHGEQRYGDQPYAYHLDAVVSLLKPYGDVAQVIGYLHDVVEDTAVTVEQIETKFGSLVAGAVGILSDQPGADRKERKLKTYALMAEVTGELEIALLVKTADRLANVQACGDHGRTDKLNMYQQEHPTFRQAVFRKGLCDDLWERLDGLVRS
PavSpo[H]	Grimontia celer_PavSpo_WP_062664239.1	Grimontia celer	strain=CECT 9029	WP_062664239.1	MNDRLILAKTFARARHEGQRYGEFPYYVHLDDVEKLAQPFGINAMIVAQLHDVLEDTTTSVDELVHDFGDKIALSVSYLTDPVGGNRSEKKRQLNQRFLQLDESDEAARLALIVKACDRLSNVKACRLFHPEKFAMYQGEHPEFRKAAYRYGLCEMIWWELDMLIEVGDKIARY
PavSpo[H]	Thaumasiovibrio occultus_PavSpo_WP_086937928.1	Thaumasiovibrio occultus	strain=C4II189	WP_086937928.1	MNNNYLRARTLARTRHAGQQYGTYPYSYHLDAVADLATPFGTEAMIVAQLHDLIEDTDSSIDEIAADFGFTIADAVLYLTDTPFGERTQRKQEANARLKSLTVFEESGRLALIVKACDRLANVRASKQLDPQRLQRYRDEHLEFRRACYRQGLCEAVWWELDNLIEKVGSE
PavSpo[H]	Salinivibrio sp. PR919_PavSpo_WP_077480881.1	Salinivibrio sp. PR919	strain=PR919	WP_077480881.1	MSHAVEQAREWARVRHALQRYGAQPYRCHLDHVERIAAPYGEDARIVAQLHDILEDTATRVEEIAERFGPTIARAVMLVTDPRKPTRHERKRALNQRLIALDPSDEAAWLALVVKTCDRLANVIASSEHSPPRFQQYQREHGGFRVAVYRPGLCDNLWAELDGLIDAGQQADRHPDHQLHASIS
PavSpo[H]	Roseateles depolymerans_PavSpo_WP_058934040.1	Roseateles depolymerans	strain=KCTC 42856	WP_058934040.1	MTTPLAAQARAFAVAAHADQMYGQHPYVHHLDAVASIAEPFGETAVVSAYLHDTVEDTAATKQQIDELFGTLVAECVALLTDQPGADRAERKHKTYAKLGQVQGQLEVALIVKAADRLANVRACVQDRNERLLTVYRNEHAMFRQAAYRPGLCDAIWNELDVAIGHTAQ
PavSpo[H]	Rhizobacter gummiphilus_PavSpo_WP_085752101.1	Rhizobacter gummiphilus	strain=NS21	WP_085752101.1	MHQDARSFAIHAHGDQKYGTRPYVDHLDEVAALARPYGEEAEVVAYLHDTVEDTDVTLADVEARFGAKVAACVALLTDEPGATRKERKAKTYAKLATVSGPLELALLVKAADRLANVRACVRDGNQRLWQVYQGEHATFRPAAYRPGLCDPLWSELDGLLTPGTADAEG
PavSpo[H]	Oleispira antarctica RB-8_PavSpo_WP_046009491.1	Oleispira antarctica RB-8		WP_046009491.1	MKNKARTWAITHHGDQKYGENPYSVHLDAVAAIAKPFGKLAEVVAYLHDVVEDTDFTVAQVSEEFGELVASCVAILSDEPGQDRKDRKVKTYKKMAAVSGEQELALIVKASDRLANVRACVLDKHERLLAVYKSEHSVFKRSVYRAGLCESLWTELNTIVESNDQLPIVSEIHKNVTLRTRK
PavSpo[H]	Aliiglaciecola lipolytica E3_PavSpo_WP_008844168.1	Aliiglaciecola lipolytica E3	strain=E3	WP_008844168.1	MIKKARDFAIESHGDQKYGKHPYSFHLDQVAEKARAFGEEAEVIAYLHDVVEDTSVTIEDIESQFGKLVAICVSVITDETGNNRQERKAKTYRKMAEVKGDAELGLIVKVCDRLANVSTSIKNHNAKMFNIYCQEHPVFKKSAFRQGLCDDLWLELDNLIDTSNKI
PavSpo[H]	Neptunomonas japonica DSM 18939_PavSpo_WP_028469868.1	Neptunomonas japonica DSM 18939	strain=DSM 18939	WP_028469868.1	MKEKARNFAINAHGSQMYGEKPYSVHLDAVASLVKPHGETAEVIAYLHDVVEDTDVALDIITNEFGAFVSECVAIVTDEPGKTRKERKAKTYEKMAHVHGAEELALLVKAADRLANVRSCVAGDNHRLMGIYKSEFPVFKQSAYRENMCEDIWLELQKIHDS
PavSpo[H]	Chondromyces apiculatus DSM 436_PavSpo_WP_081865410.1	Chondromyces apiculatus DSM 436	strain=DSM 436	WP_081865410.1	MLPTAAACGALPANTSHNPRVRPPCRYPHGPASRRPSSRPPPRALPLSCIPVLDLSDLEQAARTFAAERHGAQRYGDHPYTFHLERVRAVLADHGYGGALGVAAWLHDILEDTPTTRDEIADRFGAHVAALVWAVTGVGATRKERNASMYGKIRDTEGAALLKLADRIANVEAARTRPDKLRMYRSEAEAFTQALAGLGDPRLWARLQAAFAAAPRDPG
PbcSpo[H]	Melioribacter roseus P3M-2_PbcSpo_WP_014857173.1	Melioribacter roseus P3M-2	strain=P3M-2	WP_014857173.1	MEKEKLLYEAMLIAQEAHRNQTDKNGAPYFGHLFRVMNMGTTLDEKICGVLHDLLEDTDWTELDLKSKGFPSYIVDALTALTKKEGESYDEFIERVCKNKLAAKVKINDLTDNLDIKRLSELKETDIERIKKYHRAYRKLFSL
PbcSpo[H]	Glycomyces fuscus_PbcSpo_WP_097637443.1	Glycomyces fuscus	strain=TRM49117	WP_097637443.1	MTLEQASRLAEEAHAGQVDRAGRPYAEHVFAVRDLLAGHGQRAQMAGVLHDVLEDTPLTADDLRARGCPEEVVRAVESVTRRAGEPYGELVRRAAADPLGRLVKLADNAHNSDGRRLALLPAEQAERLRAKYARARRILEEGAEEGRPPGEALPRATLLVLYTDRVEECRAFYSGLGLRLVRERHGAGPEHHAAELADGMVLEIYPATADRSTGAARLGFAVDGRRAVPPLEPGRRVLTDPDGRKVDLRVL
PbcSpo[H]	Mesorhizobium amorphae CCNWGS0123_PbcSpo_WP_006201460.1	Mesorhizobium amorphae CCNWGS0123	strain=CCNWGS0123	WP_006201460.1	MSVLYQAAKIAEKAHAGQTDKTGQPYIEHCHRVADAVETIDQKAVAYLHDVLEKSEGWSRDRLEEAGFGPSIVSAVDALTRRSEEDDLAFVRRAAANPVALAVKRADLADNLWQARQIGASTSKYEDGLRVLDEEFGG
PbcSpo[H]	Syntrophobotulus glycolicus DSM 8271_PbcSpo_WP_013626121.1	Syntrophobotulus glycolicus DSM 8271	strain=DSM 8271	WP_013626121.1	MRIEKALIFASRMHKGEKNRGGEPYIFHSLRVMLAMDTPEKKIIALLHDVLEHTDCLPEELYDYGFSKKVVKGIESLTKPKEMSYEDYIDRIALHKEDIIRIKLADIKDNIAIINKSASLSEKDIKRLEKYINAYNQLEAILAKDTQGESEKKEEEKAQNK
PbcSpo[H]	Phormidium ambiguum IAM M-71_PbcSpo_WP_073596373.1	Phormidium ambiguum IAM M-71	strain=IAM M-71	WP_073596373.1	MMETKLLDKAIALAQTAHANQVDKAGAPYIGHPLRVMNSLSTVAEKIVGVLHDSIEDSELTLKDLENAGFPDEVLEAIEAITKKPREDYQTYLNRVMGNALTLRVKIADMLDNMDINRIAEPTEKDWKRLKKYQEVLPKLQAALSCFES
PbcSpo[H]	Fermentimonas caenicola_PbcSpo_WP_045089813.1	Fermentimonas caenicola		WP_045089813.1	MNLKDQLSRAIELAIEAHDGQLDTHNGRPYIEHPFRVMNAGFTLHEKITGILHDVIEDTDVTLDQLREEGFSDTIIDSVDAMTRRDNESYDDYIIRLQANPIAVRVKINDLTDNMDIRRWDEIQYHDLARLQKYLEAYKKLTEKE
PbcSpo[H]	Streptobacillus felis_PbcSpo_WP_067323023.1	Streptobacillus felis	strain=131000547	WP_067323023.1	MQLILVIYFMFRAHFFQKDKGGKWYIFHPIHVSMNVSGYKEKIVALLHDVVEDSNYTFSDLERYFNKDVMDALKLITKDKNIDYFDYLSNIKNNEISRKVKLEDLRHNIQEKRLKVITEKDILRINKYKEAINFLKK
PbcSpo[H]	Methanocella arvoryzae MRE50_PbcSpo_WP_012036102.1	Methanocella arvoryzae MRE50	strain=MRE50	WP_012036102.1	MQKPSLEDVIILATQSHKGQRDRADLPYILHPLRVMMEMDPADEDAMIVAVLHDVVEDTSVTLSDLQSKGYPDNIVDALDCLTKRTNPAEAGSGVYDINGKERYSYYIRRIKQNPLATKVKIADLRHNSDLGRLRKVESWDLKRLDRYQRALMYLTNRYGSPDILVD
PbcSpo[H]	Gemmata obscuriglobus UQM 2246_PbcSpo_WP_010039965.1	Gemmata obscuriglobus UQM 2246	strain=UQM 2246	WP_010039965.1	MATFDRAVQIAAAAHAGQVDKEGQPYLLHVLRVALAVADPEARIAAVLHDVVEDTAVTLEQIRAEGFSPAVVEAVRVLTRRHGAPYAEYVIGLKANALARAVKLSDLADNSRLDRNVLTLDRFDRDRRRIVKYLVTYKFVADQIDEPTYRALMAELEDPV
PbcSpo[H]	Cronobacter phage vB_CsaM_GAP31_PbcSpo_YP_006986863.1	Cronobacter phage vB_CsaM_GAP31		YP_006986863.1	MVRNYNSTIPVLTPAQELALAIKIAAEGHLNQKDKGGNPYILHPLKVMHYLKSDDFQLMAIAALHDVLEDTDVTAADLVLLGFSNRVKDAVVLLTKTPNQTPEEYFQGIASNYDAIRVKLADLRHNSDVRRLKGLGDKDLLRIRKYQEMYTKLLKIKTFHESILEVTTSRIS
PbcSpo[H]	Pantholops hodgsonii_PbcSpo_XP_005978376.1	Pantholops hodgsonii		XP_005978376.1	MSTIEKAIALAARKHAGQKDKAQQPYIFHPLRLMFKVKTPNQQIVAVLHDILEDTDTTVVDLISLGFSQEIVDAVVALTKKEGESRIEAAYRAVKNPIARVVKLADVADNMDITRIPHPTTKDLLRLEEYKQVQNILMTGNA
PbcSpo[H]	Mycoplasma lipofaciens ATCC 35015_PbcSpo_WP_027120830.1	Mycoplasma lipofaciens ATCC 35015	strain=ATCC 35015	WP_027120830.1	MSVWKAYKFAKKAHKGQFDKAGIPYINHPKYVASKLNDKDCKIVALLHDVVEDTEITLETIEEKFGKKIADAVNAMTKRENEDYIVYLNRVKANPIAKQVKLIDMYHNLDITRLKCFDTEDAKRRVRKYLKGIAYLLEI
PbcSpo[H]	Acidobacteriaceae bacterium KBS 83_PbcSpo_WP_020709520.1	Acidobacteriaceae bacterium KBS 83	strain=KBS 83	WP_020709520.1	MPARALSTIHFMDSLPVKLSSRVRQAVQFAAIRHKDQKDKAGKPYIAHCFRVALAVWHCGEDHFIAAILHDTVEDTATTLDEIENLFGKNVRNAVDSVSRREFPKKESYEDFVLRSKADPIGRVVKIADLYDNMSPERRPEPPVELDKKLERYEKALAVLTSR
PbcSpo[H]	Candidatus Chloroploca asiatica_PbcSpo_WP_097654375.1	Candidatus Chloroploca asiatica	strain=B7-9	WP_097654375.1	MATLERAIELAAAAHAGQVDKAGQPYILHPLRVMLRMSTAHERMAAVLHDVVEDTQVTLEQLRSEGFPAEVVSAVAALTKRSGESRLEAATRAAADPVARAVKLADNAENMDLSRIAAPTAKDYARLEEYKQVRALLLGETNAVTFV
PbcSpo[H]	Caldithrix abyssi DSM 13497_PbcSpo_WP_006927917.1	Caldithrix abyssi DSM 13497	strain=LF13	WP_006927917.1	MDALEAALKIALKAHAGQKDRAGMPYILHPLRVMHNVSGSNAKIVALLHDVLEDADCTLQELEEHGFSREVLNAVDCLTRRPGEDYFDYLQRIAKNPLAVQVKIADLNDNLDIKRLDVITEEDRRRLNKYLEALRMLLKK
PbcSpo2[H]	Bernardetia litoralis DSM 6794_PbcSpo2_WP_014797833.1	Bernardetia litoralis DSM 6794	strain=DSM 6794	WP_014797833.1	MNNSKSQADLYRDALYFACKAHEGQKMSTSIPNVEFPYFLHITEVMTETLIAFQETNNQKLNQDLGVLVAILHDTIEDTSVTLEEIETKYGTEVKNGVWAMTKNEILPKEKQMNDSLEKLLKQPKEVQFVKLADRIVNLKEPPHYWNLEKRKRYQKEAQTILEKLGSTNEYLAKRLEDKIKNYEQYF
PbcSpo2[H]	Colwellia aestuarii_PbcSpo2_WP_077287708.1	Colwellia aestuarii	strain=CGMCC1.6965	WP_077287708.1	MPQCNQHESRFLALHRDKFTYQLPLIELNKQLIYLSKIDNGQWQQDTYIKAWNFASKAHCKQFIPGSDVPYINHIGLVAMEVISALTQPQIDKMLHYQPIKFQNLAVVCALLHDTIEDTAVTFEDIETAFNQYVAAGVLALTKNTNLATKRDQMIDSLARIKAQPLEISMVKMADRITNLQPPPAHWTKDKIRNYRDEAQLILETLGTKNEYLAQRLKEKIDNYQQYC
PbcSpo2[H]	Aquimarina agarilytica ZC1_PbcSpo2_WP_010182795.1	Aquimarina agarilytica ZC1	strain=ZC1	WP_010182795.1	MIWSPDIYNKAWEFATRAHKNQTYGGRKEDEQIPYLNHIGSVAMEIINAIQLTNTEFDKNLAIQCALLHDTIEDTIHTYEDIKTLFGKNVADGVLALTKDETLNTKEAMMLDSLDRIKNQPHEIWMVKMADRICNLYHPPFYWNNDKKIIYQKEAITIHTELKSASKYLSERLLSKIDNYSSFIK
PbcSpo2[H]	Chamaesiphon minutus PCC 6605_PbcSpo2_WP_015160709.1	Chamaesiphon minutus PCC 6605	strain=PCC 6605	WP_015160709.1	MASDWNRDLYIKACRFAAQAHLGQLIPSSDLPYLLHLNLVSMEIIAALGVEAGHDGDLAVQCALLHDTIEDTDTSYDTIATIFGTRVAEGVAALSKNPELDKSQQLLDSLHRIERQPREIWMVKLADRITNLQPPPIHWDVAKIRRYREEAIEIHTHLQSASPFLASRLAQKIEQYPPKT
PbcSpo2[H]	Nostoc calcicola FACHB-389_PbcSpo2_WP_073639206.1	Nostoc calcicola FACHB-389	strain=FACHB-389	WP_073639206.1	MQQNWSQETYIKALNKAAQAHQGQKMPGSDKPYIIHLSCVCMEVIAALNVEKKRDENLAIQCAILHDIIEDTVTTFEEIKTEFGEAIANGVLALTKDNSLEKNLQMTDSLRRIKKQPSEIWMVKLADRITNLQAPPHYWNQDKIIRYREEGIQIYEALKDASPFLASRLASKIEDYKAFIK
PbcSpo2[H]	Amphritea japonica ATCC BAA-1530_PbcSpo2_WP_019621120.1	Amphritea japonica ATCC BAA-1530	strain=JAMM 1866	WP_019621120.1	MIQNWSQDHYVKAWDFATMAHEGQAYGGPIEGQRIPYINHIGSVTMELICGLNSNASLNGNLAIQCALLHDVLEDTDVDFRTIESIFGLDVAQGVSALSKDERLPTKREQMLDSLKRIKLQPREVWMVKLADRITNLSEPPAYWTDEKRAAYREEALLIHKELHEADELLSKRLLEKAESYKQYIKT
PbcSpo2[H]	Leucothrix mucor DSM 2157_PbcSpo2_WP_022951139.1	Leucothrix mucor DSM 2157	strain=DSM 2157	WP_022951139.1	MKIWDQDKYQQAWNFASEIHNDQTLPASDIPYINHLGLVAMEATATVAHEAIDSPNLLVLCALLHDAIEDTDATYEDIANRFGRDIADGVLALTKNTQFPSKPEQMKDSLRRIKLQPKEVWMVKLCDRITNLQSPPSHWSKTKISDYQSEARLILEALGEASPFLAQRLAAKISNYDQYL
PbcSpo2[H]	Chloroflexus aggregans DSM 9485_PbcSpo2_WP_012616143.1	Chloroflexus aggregans DSM 9485	strain=DSM 9485	WP_012616143.1	MDTSDLVQTALYVAAQAHNGQLRPGTDLPYIVHISDVALEVAAALAVESHNDRTLALCCALLHDVLEDTTIGEAVLAAQFGPAITAGVRALTKNSALPPTERMADSLRRIKAQPREVWLVKLADRISNLSTPPPAHWSAERIAAYRSESELILATLGSASPYLAARLQTKIDRYGVINGR
PbcSpo2[H]	Leptospira alstonii_PbcSpo2_WP_069606382.1	Leptospira alstonii	strain=GWTS #1	WP_069606382.1	MNQQWSVNRVQEAWELASRLHDGQKYGGVKQNEKVEYLTHIGSVVLEISNALQFDKTINADLAILCGILHDTIEDTDLKYEEVVSRFGRNVADGVLALSKDEKIPEKEKKMIDSIERIKKQPREIWIVKMADRISNLYAPPYYWDNDKKRTYQRESLFIYDGLKSADSYIANRLKQKIEDYDRYIEKEKP
PbcSpo2[H]	Desulfotalea psychrophila LSv54_PbcSpo2_WP_011188646.1	Desulfotalea psychrophila LSv54	strain=LSv54	WP_011188646.1	MLHLLFELSLGIFKRYIMNNWDQDKYLEAWNFASAIHNGQKIPGSDIPYINHLGLVAMEAVATVANKNIQNSNILVLCALLHDSIEDTATTHEDIKKIFGSDIADGVLSLTKNKKLPSKVEQMLDSIARIKTQPKEVWMVKLCDRITNLQPPPRHWNKEKIGKYQNEARLILEKLGEASQFLAERLKMKIDAYDQYL
PbcSpo2[H]	Massilia sp. B2_PbcSpo2_WP_099877631.1	Massilia sp. B2	strain=B2	WP_099877631.1	MTQQIDYADQEAWLKAWRYAAQVHAQQKFPGTDMPYLVHLGMVSMELLGAHAQERIDGIGTAMQCAILHDAMEDQGVSHDTLVAEFGLAVADGVAALSKSPGLPKADAMADSLTRIRLQPKAIWCVKLADRISNLQAPPSYWPQEKISAYGQEGSVILAALGEANGYLAQRLAAKIAAYPS
PbcSpo2[H]	Thiorhodovibrio sp. 970_PbcSpo2_WP_009147716.1	Thiorhodovibrio sp. 970	strain=970	WP_009147716.1	MRKMNIWNQDKYLKAWNFASKIHNGQKLPGSDIPYINHLGLVAMEATATVAHENVNNADLLVSCALLHDSIEDTTTTYEDIEELFGIEIADGVLSLTKNTMFPSKLEQMKDSIKRIRSQPLEVWMVKLCDRITNLQPPPKHWDKIKIGKYKNEAGFILDRLGEASPFLADRLSNKIANYEQYL
PbcSpo2[H]	Geobacter lovleyi SZ_PbcSpo2_WP_012470378.1	Geobacter lovleyi SZ	strain=SZ	WP_012470378.1	MTPWSQESYIKALLFAANAHNGQKVPGTELPYLTHLTMVSMEVTAALAVEAGLDGNLAIQCALLHDVIEDTSFGYSQVQDLFGEAVANGVQALTKHDDLPKYEKMADSLARIQQQPREVWMVKLADRITNLQPPPKHWTTEKMQSYQIEAQQIYDALHEASPALAARLKQKIDGYSQYFCRDQRREQFNG
PbcSpo2[H]	Sphingobium sp. AP50_PbcSpo2_WP_093087871.1	Sphingobium sp. AP50	strain=AP50	WP_093087871.1	MTGVAEPDDLSDRLAKAWSFAACVHNEQKVPGSDLPYLKHLGSVVMEILTAHALLPITDLALAATCAILHDAIEDQAVCAEELAREFGQDVADGVSALSKNLALPKAEAMADSLARIGLQPSAIWCVKLADRITNLRGAPSHWSTGKIEAYRNEAGIIHDQLGPAHAILADRLRRAIARYPD
PbcSpo2[H]	Desulfovibrio africanus str. Walvis Bay_PbcSpo2_WP_014260451.1	Desulfovibrio africanus str. Walvis Bay	strain=Walvis Bay	WP_014260451.1	MPWTQGLHVRAWHFAALAHAGQTMPDSDLPYLVHIGSVTLEVTAALVAEGGNADLALPCAILHDTIEDTATSHAQLQTAFNRRIADGVLALSKDPAIPGKLEQMRDSLRRIREQAKEVWMVKLADRIANLSDPRPTWSSERRQAYADEARLILEELGKASDHLRLRLAWCIERFPID
PbcSpo2[H]	Desulfobacter curvatus DSM 3379_PbcSpo2_WP_020585462.1	Desulfobacter curvatus DSM 3379	strain=DSM 3379	WP_020585462.1	MKDRTNNWSQDSYIAAYRFAAEKHIGQKVPDTEWSYLAHLSMVSMEVMAALNYENNMDGDLAVQAAILHDTIEDTDTTYDEILSEFGKSVADGVLALTKDKTMEKQEQMQDSLKRIKLQPKEIWLVKMADRITNLQPPPSYWNQDKKKKYMKEAQLILDELRSGSEFLANRLEEKVLNYQVHI
PbcSpo2[H]	Flexithrix dorotheae DSM 6795_PbcSpo2_WP_020532062.1	Flexithrix dorotheae DSM 6795	strain=DSM 6795	WP_020532062.1	MWNRDLYQKTIKYAGEAHSGQLVPGSRNSYVVHLSNVCMEVLFALSYAKDLDINLGMQCALLHDTIEDTQVTWEDLNKIFGESVANGVLALTKDKALPKAEQMADSISRILEESPEIRLVKMADRITNLQKPPSHWNKDKIKKYHKEAEFIYQKLSGINSSIDTRFLDKLKTYKQYF
PbcSpo2[H]	Haliscomenobacter hydrossis DSM 1100_PbcSpo2_WP_013768353.1	Haliscomenobacter hydrossis DSM 1100	strain=DSM 1100	WP_013768353.1	MTSNAWNRDLFAKAWHFVTLKHSGQTYGGRLPEQQIEYINHLSSVAMEAMWILGNSTETYHADLFVQCALLHDTLEDTATEYAELQDIFGPEVAAGVLALTKNKTLPDKNQQMLDSLQRIRQQPREVWMVKMADRVTNLYHPPFYWDKNKIAAYRAEAQVIYDHLAEADALMAQRLAEKIEAYQAFL
PbcSpo2[H]	Ilyobacter polytropus DSM 2926_PbcSpo2_WP_013387759.1	Ilyobacter polytropus DSM 2926	strain=DSM 2926	WP_013387759.1	MYLKQDLYQKTILFAGEKHKKQKLPIYGLPYVVHLSNVAMEVMFAWESCKDFDIEYALQLALLHDTLEDTETSYEELEKTFGIEVSKGVFALTKDKNIAKYEQMQNSIKKILNCPKEVGIVKMFDRITNLQKPPKHWNNKKIISYRQEAQYILESLKFSNKYLAERLSFKIDEYEKYITESFQ
PlaSpo[H]	Isosphaera pallida ATCC 43644_PlaSpo_WP_052298701.1	Isosphaera pallida ATCC 43644	strain=ATCC 43644	WP_052298701.1	MEAIAFAARVHHGATRKDGRTPYVSHVARVTLVVRHVFGIADEQVLCAAALHDVLEDTATDFDDVAERFGTQVARWVAVLSKDSRLPEPEREEAYRQALSRSPWQVRVVKLADMLDNLYDRASLPTAQHARILTKLEGYLDALRVEVGDPAREAWEMVRERLARAREAVRLDEGGGTLQESVS
PlaSpo[H]	Zavarzinella formosa DSM 19928_PlaSpo_WP_052639705.1	Zavarzinella formosa DSM 19928	strain=DSM 19928	WP_052639705.1	MASDSPVGRESILEAMSFAARAHRHQLRKDQVTPYVAHPFRVCFLVGTVFAVSDPVTLTAAVLHDTIEDTTTDHDDLSDKFGTEVADIVAALSKDTRQPHDAREEAYFKGIMAADDRVKIIKLADTLDNLIDSKHLPAGGQAKTVAKANHLLELLETDASASLRRCCEIVRSQMLSMANVGG
PlaSpo[H]	Rubinisphaera brasiliensis DSM 5305_PlaSpo_WP_081460378.1	Rubinisphaera brasiliensis DSM 5305	strain=DSM 5305	WP_081460378.1	MLASSGGRASGIDYSVREELSRHLKKGTAVLANAISYAARAHGGQWRKDKQTPYFAHPVRVMTIVCREFGVSDENILSAAVLHDIIEDTTRDYENISFHFGTEVADLVACLSKDPRLPEAERERKYDEQLEQGPWEARLIKLADCQDNFTDAINDDMQTRAKEKALRALALIQESDPEDVQRAGKILQQTLDQKTR
PlaSpo[H]	Fimbriiglobus ruber_PlaSpo_WP_088252148.1	Fimbriiglobus ruber	strain=SP5	WP_088252148.1	MNNASSTHMTADATDLMFRAASFAARAHKNQLRKDGQTPYVAHPFRACLVVRHVFGVDDPRVLTAALLHDTIEDTTTDFDDIAEAFGVDVARWVAALTKDMRLEDGPREAEYHRVLAAAGWPVVVCKLADIYDNLSDSKTLSTKGTERNIRRATEYLDAMRPTLPAEAKAAFAVVEGKLAAMKT
